# Supplementary material for: 3-Nitro-N-(8-quinol­yl)benzamide
Source: Acta Crystallogr Sect E Struct Rep Online. 2008 Nov 20;64(Pt 12):o2393. doi: 10.1107/S1600536808037811 (PMC2960006; doi:10.1107/S1600536808037811)
Supplement: Supplementary file 1 [file e-64-o2393-sup1.cif]

##############################################################################
###                                                                        ###
###        Electronic paper (Acta Crystallographica Section E)             ###
###                                                                        ###
##############################################################################
#                                                                            #
# This CIF contains the data in a paper accepted for publication in Acta     #
# Crystallographica Section E. It conforms to the requirements of Notes      #
# for Authors for Section E, and has been peer reviewed under the auspices   #
# of the IUCr Commission on Journals.                                        #
#                                                                            #
# Full details of the Crystallographic Information File format               #
# are given in the paper "The Crystallographic Information File (CIF):       #
# a New Standard Archive File for Crystallography" by S. R. Hall, F. H.      #
# Allen and I. D. Brown [Acta Cryst. (1991), A47, 655-685].                  #
#                                                                            #
# The current version of the core CIF dictionary is obtainable from          #
# ftp://ftp.iucr.org/pub/cif_core.dic. The current version number is 2.4.    #
#                                                                            #
# Software is freely available for graphical display of the structure(s) in  #
# this CIF.  For information consult the CIF home page http://www.iucr.org/  #
# cif/home.html                                                              #
#                                                                            #
# This file may be used for bona fide research purposes within the           #
# scientific community so long as proper attribution is given to the journal # 
# article from which it was obtained.                                        #
#                                                                            #
##############################################################################
                                             
data_global
_audit_creation_method     'SHELXL-97'
_journal_date_recd_electronic     2008-11-13
_journal_date_accepted     2008-11-14
_journal_name_full     'Acta Crystallographica, Section E'
_journal_year     2008
_journal_volume     64
_journal_issue     12
_journal_page_first     o2393
_journal_page_last     o2393
_journal_paper_category     QO
_journal_coeditor_code     CI2717
_publ_contact_author_name     'Gang Lei'
_publ_contact_author_address
;
School of Chemistry and Chemical Engineering
China West Normal University
Nanchong 637002
Peoples' Republic of China
;
_publ_contact_author_email     'leigang307@yahoo.com.cn'
_publ_contact_author_fax     ?
_publ_contact_author_phone     ?
_publ_section_title
;
3-Nitro-<i>N</i>-(8-quinolyl)benzamide
;
loop_
    _publ_author_name
    _publ_author_footnote
    _publ_author_address
    'Gang Lei' .
;
School of Chemistry and Chemical Engineering
China West Normal University
Nanchong 637002
People's Republic of China
;
    'Lin-Hai Jing' .
;
School of Chemistry and Chemical Engineering
China West Normal University
Nanchong 637002
People's Republic of China
;
    'Li Zhou' .
;
School of Chemistry and Chemical Engineering
China West Normal University
Nanchong 637002
People's Republic of China
;
data_I
_audit_creation_method     SHELXL-97
_chemical_name_systematic
;
3-Nitro-<i>N</i>-(8-quinolyl)benzamide
;
_chemical_name_common     ?
_chemical_formula_moiety     'C16 H11 N3 O3'
_chemical_formula_sum     'C16 H11 N3 O3'
_chemical_formula_iupac     'C16 H11 N3 O3'
_chemical_formula_weight     293.28
_chemical_melting_point     ?
_symmetry_cell_setting     monoclinic
_symmetry_space_group_name_H-M     'P 21'
_symmetry_space_group_name_Hall     'P 2yb'
loop_
    _symmetry_equiv_pos_as_xyz
    'x, y, z'
    '-x, y+1/2, -z'
_cell_length_a     7.3783(14)
_cell_length_b     23.878(5)
_cell_length_c     7.4371(14)
_cell_angle_alpha     90.00
_cell_angle_beta     90.775(3)
_cell_angle_gamma     90.00
_cell_volume     1310.2(4)
_cell_formula_units_Z     4
_cell_measurement_reflns_used     4482
_cell_measurement_theta_min     3.23
_cell_measurement_theta_max     27.49
_cell_measurement_temperature     93(2)
_exptl_crystal_description     Block
_exptl_crystal_colour     white
_exptl_crystal_size_max     0.40
_exptl_crystal_size_mid     0.30
_exptl_crystal_size_min     0.23
_exptl_crystal_density_diffrn     1.487
_exptl_crystal_density_meas     ?
_exptl_crystal_density_method     'not measured'
_exptl_crystal_F_000     608
_exptl_absorpt_coefficient_mu     0.106
_exptl_absorpt_correction_type     none
_exptl_absorpt_process_details     ?
_exptl_absorpt_correction_T_min     ?
_exptl_absorpt_correction_T_max     ?
_exptl_special_details
;
;
_diffrn_ambient_temperature     93(2)
_diffrn_radiation_type     MoK\a
_diffrn_radiation_wavelength     0.71073
_diffrn_radiation_source     'fine-focus sealed tube'
_diffrn_radiation_monochromator     graphite
_diffrn_measurement_device_type     'Rigaku R-AXIS RAPID'
_diffrn_measurement_method     '\w scans'
_diffrn_detector_area_resol_mean     ?
_diffrn_reflns_number     10838
_diffrn_reflns_av_R_equivalents     0.0295
_diffrn_reflns_av_sigmaI/netI     0.0364
_diffrn_reflns_theta_min     3.23
_diffrn_reflns_theta_max     27.51
_diffrn_reflns_theta_full     27.51
_diffrn_measured_fraction_theta_max     0.988
_diffrn_measured_fraction_theta_full     0.988
_diffrn_reflns_limit_h_min     -9
_diffrn_reflns_limit_h_max     9
_diffrn_reflns_limit_k_min     -31
_diffrn_reflns_limit_k_max     30
_diffrn_reflns_limit_l_min     -9
_diffrn_reflns_limit_l_max     9
_diffrn_standards_number     0
_diffrn_standards_interval_count     .
_diffrn_standards_interval_time     .
_diffrn_standards_decay_%     ?
_refine_special_details
;
Refinement of <i>F</i>^2^ against ALL reflections. The weighted <i>R</i>-factor
<i>wR</i> and goodness of fit <i>S</i> are based on <i>F</i>^2^, conventional
<i>R</i>-factors <i>R</i> are based on <i>F</i>, with <i>F</i> set to zero for
negative <i>F</i>^2^. The threshold expression of <i>F</i>^2^ >
\s(<i>F</i>^2^) is used only for calculating <i>R</i>-factors(gt) <i>etc</i>.
and is not relevant to the choice of reflections for refinement.
<i>R</i>-factors based on <i>F</i>^2^ are statistically about twice as large
as those based on <i>F</i>, and <i>R</i>- factors based on ALL data will be
even larger.
;
_reflns_number_total     3071
_reflns_number_gt     2860
_reflns_threshold_expression     I>2\s(I)
_refine_ls_structure_factor_coef     Fsqd
_refine_ls_matrix_type     full
_refine_ls_R_factor_all     0.0406
_refine_ls_R_factor_gt     0.0374
_refine_ls_wR_factor_gt     0.0728
_refine_ls_wR_factor_ref     0.0747
_refine_ls_goodness_of_fit_ref     1.140
_refine_ls_restrained_S_all     1.140
_refine_ls_number_reflns     3071
_refine_ls_number_parameters     397
_refine_ls_number_restraints     1
_refine_ls_hydrogen_treatment     constr
_refine_ls_weighting_scheme     calc
_refine_ls_weighting_details
                 'calc w=1/[\s^2^(Fo^2^)+(0.0354P)^2^] where P=(Fo^2^+2Fc^2^)/3'
_atom_sites_solution_hydrogens     geom
_atom_sites_solution_primary     direct
_atom_sites_solution_secondary     difmap
_refine_ls_shift/su_max     0.001
_refine_ls_shift/su_mean     <0.001
_refine_diff_density_max     0.185
_refine_diff_density_min     -0.190
_refine_ls_extinction_method     none
_refine_ls_extinction_coef     ?
loop_
    _atom_type_symbol
    _atom_type_description
    _atom_type_scat_dispersion_real
    _atom_type_scat_dispersion_imag
    _atom_type_scat_source
    'C' 'C' 0.0033 0.0000
                         'International Tables Vol C Tables 4.2.6.8 and 6.1.1.4'
    'H' 'H' 0.0000 0.0000
                         'International Tables Vol C Tables 4.2.6.8 and 6.1.1.4'
    'N' 'N' 0.0061 0.0000
                         'International Tables Vol C Tables 4.2.6.8 and 6.1.1.4'
    'O' 'O' 0.0106 0.0000
                         'International Tables Vol C Tables 4.2.6.8 and 6.1.1.4'
_computing_data_collection     'RAPID-AUTO (Rigaku, 2004)'
_computing_cell_refinement     'RAPID-AUTO (Rigaku, 2004)'
_computing_data_reduction     'RAPID-AUTO (Rigaku, 2004)'
_computing_structure_solution     'SHELXS97 (Sheldrick, 2008)'
_computing_structure_refinement     'SHELXL97 (Sheldrick, 2008)'
_computing_molecular_graphics     'XP in SHELXTL (Sheldrick, 2008)'
_computing_publication_material     'SHELXL97 (Sheldrick, 2008)'
loop_
    _atom_site_type_symbol
    _atom_site_label
    _atom_site_fract_x
    _atom_site_fract_y
    _atom_site_fract_z
    _atom_site_U_iso_or_equiv
    _atom_site_adp_type
    _atom_site_calc_flag
    _atom_site_refinement_flags
    _atom_site_occupancy
    _atom_site_disorder_assembly
    _atom_site_disorder_group
    O O1 0.3802(2) 0.19096(7) 0.4467(2) 0.0229(4) Uani d . 1 . .
    O O2 0.1871(3) 0.35241(8) 0.0594(2) 0.0334(4) Uani d . 1 . .
    O O3 0.1573(2) 0.43422(7) 0.1784(2) 0.0308(4) Uani d . 1 . .
    N N1 0.9400(3) 0.22508(8) 0.7724(3) 0.0202(4) Uani d . 1 . .
    N N2 0.6102(3) 0.21775(8) 0.6364(3) 0.0195(4) Uani d . 1 . .
    H H2N 0.6600 0.2477 0.6850 0.023 Uiso calc R 1 . .
    N N3 0.2028(3) 0.38491(8) 0.1864(3) 0.0220(4) Uani d . 1 . .
    C C2 1.1064(3) 0.23028(11) 0.8387(3) 0.0233(5) Uani d . 1 . .
    H H2 1.1537 0.2670 0.8546 0.028 Uiso calc R 1 . .
    C C3 1.2169(3) 0.18492(11) 0.8868(3) 0.0263(5) Uani d . 1 . .
    H H3 1.3365 0.1910 0.9315 0.032 Uiso calc R 1 . .
    C C4 1.1508(3) 0.13180(11) 0.8688(3) 0.0255(5) Uani d . 1 . .
    H H4 1.2237 0.1006 0.9024 0.031 Uiso calc R 1 . .
    C C5 0.8918(3) 0.07037(10) 0.7766(3) 0.0224(5) Uani d . 1 . .
    H H5 0.9567 0.0374 0.8082 0.027 Uiso calc R 1 . .
    C C6 0.7193(3) 0.06662(10) 0.7085(3) 0.0237(5) Uani d . 1 . .
    H H6 0.6655 0.0307 0.6949 0.028 Uiso calc R 1 . .
    C C7 0.6189(3) 0.11439(10) 0.6579(3) 0.0218(5) Uani d . 1 . .
    H H7 0.4997 0.1105 0.6097 0.026 Uiso calc R 1 . .
    C C8 0.6946(3) 0.16665(9) 0.6785(3) 0.0181(5) Uani d . 1 . .
    C C9 0.8739(3) 0.17209(9) 0.7526(3) 0.0181(5) Uani d . 1 . .
    C C10 0.9734(3) 0.12345(10) 0.7999(3) 0.0206(5) Uani d . 1 . .
    C C11 0.4622(3) 0.22707(10) 0.5310(3) 0.0184(5) Uani d . 1 . .
    C C12 0.4060(3) 0.28758(9) 0.5227(3) 0.0165(5) Uani d . 1 . .
    C C13 0.3286(3) 0.30764(9) 0.3644(3) 0.0178(5) Uani d . 1 . .
    H H13 0.3102 0.2836 0.2640 0.021 Uiso calc R 1 . .
    C C14 0.2792(3) 0.36325(9) 0.3560(3) 0.0169(4) Uani d . 1 . .
    C C15 0.3002(3) 0.39973(10) 0.4987(3) 0.0205(5) Uani d . 1 . .
    H H15 0.2654 0.4379 0.4883 0.025 Uiso calc R 1 . .
    C C16 0.3735(3) 0.37886(10) 0.6575(3) 0.0207(5) Uani d . 1 . .
    H H16 0.3869 0.4027 0.7591 0.025 Uiso calc R 1 . .
    C C17 0.4276(3) 0.32341(10) 0.6691(3) 0.0188(5) Uani d . 1 . .
    H H17 0.4798 0.3097 0.7779 0.023 Uiso calc R 1 . .
    O O1A 0.6075(2) 0.26160(7) 0.0420(2) 0.0221(4) Uani d . 1 . .
    O O2A 0.4490(2) 0.06211(8) 0.1206(3) 0.0371(5) Uani d . 1 . .
    O O3A 0.6518(3) 0.00459(8) 0.2183(3) 0.0488(6) Uani d . 1 . .
    N N1A 0.8655(3) 0.35147(8) 0.5612(2) 0.0213(4) Uani d . 1 . .
    N N2A 0.7920(3) 0.29510(8) 0.2650(3) 0.0189(4) Uani d . 1 . .
    H H2NA 0.8755 0.2849 0.3440 0.023 Uiso calc R 1 . .
    N N3A 0.6014(3) 0.05199(8) 0.1811(3) 0.0268(5) Uani d . 1 . .
    C C2A 0.9074(3) 0.37849(11) 0.7114(3) 0.0267(6) Uani d . 1 . .
    H H2A 0.9586 0.3578 0.8086 0.032 Uiso calc R 1 . .
    C C3A 0.8798(3) 0.43636(12) 0.7346(3) 0.0299(6) Uani d . 1 . .
    H H3A 0.9132 0.4540 0.8446 0.036 Uiso calc R 1 . .
    C C4A 0.8049(3) 0.46662(11) 0.5980(3) 0.0273(6) Uani d . 1 . .
    H H4A 0.7831 0.5055 0.6130 0.033 Uiso calc R 1 . .
    C C5A 0.6826(3) 0.46776(10) 0.2831(3) 0.0241(5) Uani d . 1 . .
    H H5A 0.6603 0.5069 0.2881 0.029 Uiso calc R 1 . .
    C C6A 0.6403(3) 0.43863(10) 0.1308(3) 0.0235(5) Uani d . 1 . .
    H H6A 0.5880 0.4578 0.0309 0.028 Uiso calc R 1 . .
    C C7A 0.6729(3) 0.38034(10) 0.1186(3) 0.0217(5) Uani d . 1 . .
    H H7A 0.6420 0.3606 0.0115 0.026 Uiso calc R 1 . .
    C C8A 0.7486(3) 0.35259(9) 0.2608(3) 0.0174(5) Uani d . 1 . .
    C C9A 0.7935(3) 0.38198(10) 0.4228(3) 0.0185(5) Uani d . 1 . .
    C C10A 0.7595(3) 0.44004(10) 0.4334(3) 0.0211(5) Uani d . 1 . .
    C C11A 0.7202(3) 0.25366(10) 0.1617(3) 0.0185(5) Uani d . 1 . .
    C C12A 0.7870(3) 0.19612(10) 0.2061(3) 0.0174(5) Uani d . 1 . .
    C C13A 0.6706(3) 0.15156(10) 0.1700(3) 0.0189(5) Uani d . 1 . .
    H H13A 0.5544 0.1578 0.1174 0.023 Uiso calc R 1 . .
    C C14A 0.7274(3) 0.09834(10) 0.2121(3) 0.0194(5) Uani d . 1 . .
    C C15A 0.8969(3) 0.08665(10) 0.2844(3) 0.0231(5) Uani d . 1 . .
    H H15A 0.9326 0.0492 0.3099 0.028 Uiso calc R 1 . .
    C C16A 1.0131(3) 0.13095(10) 0.3186(3) 0.0226(5) Uani d . 1 . .
    H H16A 1.1307 0.1242 0.3674 0.027 Uiso calc R 1 . .
    C C17A 0.9574(3) 0.18545(10) 0.2814(3) 0.0204(5) Uani d . 1 . .
    H H17A 1.0366 0.2158 0.3077 0.025 Uiso calc R 1 . .
loop_
    _atom_site_aniso_label
    _atom_site_aniso_U_11
    _atom_site_aniso_U_22
    _atom_site_aniso_U_33
    _atom_site_aniso_U_12
    _atom_site_aniso_U_13
    _atom_site_aniso_U_23
    O1 0.0230(9) 0.0215(9) 0.0242(9) 0.0012(7) -0.0047(7) -0.0039(7)
    O2 0.0457(11) 0.0319(10) 0.0223(9) 0.0074(9) -0.0102(8) -0.0034(8)
    O3 0.0382(11) 0.0207(9) 0.0333(10) 0.0058(8) -0.0072(8) 0.0065(8)
    N1 0.0173(10) 0.0224(10) 0.0209(10) -0.0028(8) 0.0014(8) 0.0017(9)
    N2 0.0215(10) 0.0154(10) 0.0214(10) 0.0025(8) -0.0044(8) -0.0030(8)
    N3 0.0189(10) 0.0249(11) 0.0222(10) 0.0011(8) -0.0008(8) 0.0029(9)
    C2 0.0187(11) 0.0264(14) 0.0247(13) -0.0039(10) 0.0010(10) 0.0014(11)
    C3 0.0187(12) 0.0359(14) 0.0242(13) -0.0010(11) -0.0007(10) 0.0016(11)
    C4 0.0209(12) 0.0329(14) 0.0228(12) 0.0065(11) 0.0003(10) 0.0021(11)
    C5 0.0242(12) 0.0197(12) 0.0233(12) 0.0043(10) 0.0008(10) 0.0020(10)
    C6 0.0298(13) 0.0166(12) 0.0248(12) -0.0005(10) 0.0026(10) -0.0013(10)
    C7 0.0222(12) 0.0198(12) 0.0233(12) -0.0008(9) -0.0003(10) -0.0022(10)
    C8 0.0201(11) 0.0178(11) 0.0165(11) 0.0016(9) 0.0027(9) 0.0005(9)
    C9 0.0206(11) 0.0185(12) 0.0152(11) 0.0017(9) 0.0038(9) 0.0004(9)
    C10 0.0212(12) 0.0233(12) 0.0175(12) 0.0029(10) 0.0023(9) 0.0014(10)
    C11 0.0191(11) 0.0190(11) 0.0170(11) -0.0009(9) 0.0010(9) -0.0002(10)
    C12 0.0125(10) 0.0180(11) 0.0188(11) -0.0009(9) -0.0006(9) -0.0001(9)
    C13 0.0144(10) 0.0196(11) 0.0195(11) -0.0028(9) 0.0003(9) -0.0022(9)
    C14 0.0135(10) 0.0207(11) 0.0166(11) -0.0022(8) -0.0011(8) 0.0043(9)
    C15 0.0185(11) 0.0177(12) 0.0252(13) 0.0001(9) 0.0023(10) 0.0009(10)
    C16 0.0224(12) 0.0186(12) 0.0212(12) -0.0022(9) 0.0009(10) -0.0022(10)
    C17 0.0164(11) 0.0219(12) 0.0181(12) -0.0006(9) 0.0000(9) 0.0002(9)
    O1A 0.0235(8) 0.0199(8) 0.0229(9) 0.0015(7) -0.0048(7) 0.0002(7)
    O2A 0.0302(11) 0.0256(10) 0.0551(12) -0.0065(8) -0.0173(9) 0.0057(9)
    O3A 0.0509(14) 0.0158(9) 0.0787(15) -0.0034(9) -0.0272(12) 0.0107(10)
    N1A 0.0175(10) 0.0261(11) 0.0203(10) -0.0014(8) -0.0005(8) 0.0019(8)
    N2A 0.0182(10) 0.0166(10) 0.0216(10) 0.0010(8) -0.0046(8) 0.0015(8)
    N3A 0.0304(12) 0.0208(11) 0.0290(12) -0.0007(9) -0.0063(10) 0.0023(9)
    C2A 0.0210(12) 0.0384(15) 0.0206(12) -0.0023(11) -0.0020(10) -0.0013(11)
    C3A 0.0277(14) 0.0364(15) 0.0257(13) -0.0091(12) 0.0030(11) -0.0106(12)
    C4A 0.0229(13) 0.0242(13) 0.0347(14) -0.0054(10) 0.0047(11) -0.0061(11)
    C5A 0.0189(11) 0.0170(12) 0.0365(14) -0.0011(9) 0.0040(10) 0.0045(10)
    C6A 0.0217(12) 0.0204(12) 0.0284(13) 0.0013(10) -0.0020(10) 0.0076(11)
    C7A 0.0214(11) 0.0214(12) 0.0224(12) -0.0009(9) 0.0001(10) 0.0022(10)
    C8A 0.0158(10) 0.0154(11) 0.0210(12) -0.0009(9) 0.0019(9) 0.0012(9)
    C9A 0.0144(10) 0.0198(11) 0.0214(11) -0.0024(9) 0.0027(9) 0.0017(9)
    C10A 0.0171(11) 0.0203(12) 0.0260(12) -0.0032(9) 0.0029(9) -0.0026(10)
    C11A 0.0173(11) 0.0199(12) 0.0183(12) 0.0005(9) 0.0012(10) -0.0001(10)
    C12A 0.0192(11) 0.0165(11) 0.0164(11) 0.0001(9) 0.0015(9) 0.0005(9)
    C13A 0.0224(12) 0.0203(12) 0.0138(11) 0.0016(9) -0.0022(9) 0.0010(9)
    C14A 0.0206(11) 0.0188(12) 0.0188(11) -0.0016(9) -0.0018(9) 0.0003(9)
    C15A 0.0258(12) 0.0196(12) 0.0236(13) 0.0023(10) -0.0026(10) -0.0004(10)
    C16A 0.0184(12) 0.0242(13) 0.0251(12) 0.0030(10) -0.0038(10) 0.0006(10)
    C17A 0.0184(11) 0.0218(12) 0.0211(11) -0.0010(9) 0.0001(9) -0.0006(10)
_geom_special_details
;
All e.s.d.'s (except the e.s.d. in the dihedral angle between two l.s. planes)
are estimated using the full covariance matrix. The cell e.s.d.'s are taken
into account individually in the estimation of e.s.d.'s in distances, angles
and torsion angles; correlations between e.s.d.'s in cell parameters are only
used when they are defined by crystal symmetry. An approximate (isotropic)
treatment of cell e.s.d.'s is used for estimating e.s.d.'s involving l.s.
planes.
;
loop_
    _geom_bond_atom_site_label_1
    _geom_bond_atom_site_label_2
    _geom_bond_site_symmetry_2
    _geom_bond_distance
    _geom_bond_publ_flag
    O1 C11 . 1.222(3) ?
    O2 N3 . 1.227(2) ?
    O3 N3 . 1.225(3) ?
    N1 C2 . 1.323(3) ?
    N1 C9 . 1.363(3) ?
    N2 C11 . 1.354(3) ?
    N2 C8 . 1.403(3) ?
    N2 H2N . 0.88 ?
    N3 C14 . 1.469(3) ?
    C2 C3 . 1.399(3) ?
    C2 H2 . 0.95 ?
    C3 C4 . 1.365(3) ?
    C3 H3 . 0.95 ?
    C4 C10 . 1.414(3) ?
    C4 H4 . 0.95 ?
    C5 C6 . 1.366(3) ?
    C5 C10 . 1.413(3) ?
    C5 H5 . 0.95 ?
    C6 C7 . 1.409(3) ?
    C6 H6 . 0.95 ?
    C7 C8 . 1.375(3) ?
    C7 H7 . 0.95 ?
    C8 C9 . 1.432(3) ?
    C9 C10 . 1.416(3) ?
    C11 C12 . 1.504(3) ?
    C12 C13 . 1.387(3) ?
    C12 C17 . 1.392(3) ?
    C13 C14 . 1.378(3) ?
    C13 H13 . 0.95 ?
    C14 C15 . 1.380(3) ?
    C15 C16 . 1.385(3) ?
    C15 H15 . 0.95 ?
    C16 C17 . 1.385(3) ?
    C16 H16 . 0.95 ?
    C17 H17 . 0.95 ?
    O1A C11A . 1.224(3) ?
    O2A N3A . 1.230(3) ?
    O3A N3A . 1.222(3) ?
    N1A C2A . 1.323(3) ?
    N1A C9A . 1.363(3) ?
    N2A C11A . 1.356(3) ?
    N2A C8A . 1.410(3) ?
    N2A H2NA . 0.88 ?
    N3A C14A . 1.462(3) ?
    C2A C3A . 1.408(4) ?
    C2A H2A . 0.95 ?
    C3A C4A . 1.358(4) ?
    C3A H3A . 0.95 ?
    C4A C10A . 1.415(3) ?
    C4A H4A . 0.95 ?
    C5A C6A . 1.362(3) ?
    C5A C10A . 1.412(3) ?
    C5A H5A . 0.95 ?
    C6A C7A . 1.416(3) ?
    C6A H6A . 0.95 ?
    C7A C8A . 1.361(3) ?
    C7A H7A . 0.95 ?
    C8A C9A . 1.429(3) ?
    C9A C10A . 1.411(3) ?
    C11A C12A . 1.495(3) ?
    C12A C13A . 1.391(3) ?
    C12A C17A . 1.393(3) ?
    C13A C14A . 1.373(3) ?
    C13A H13A . 0.95 ?
    C14A C15A . 1.383(3) ?
    C15A C16A . 1.383(3) ?
    C15A H15A . 0.95 ?
    C16A C17A . 1.391(3) ?
    C16A H16A . 0.95 ?
    C17A H17A . 0.95 ?
loop_
    _geom_angle_atom_site_label_1
    _geom_angle_atom_site_label_2
    _geom_angle_atom_site_label_3
    _geom_angle_site_symmetry_1
    _geom_angle_site_symmetry_3
    _geom_angle
    _geom_angle_publ_flag
    C2 N1 C9 . . 117.2(2) ?
    C11 N2 C8 . . 128.63(19) ?
    C11 N2 H2N . . 115.7 ?
    C8 N2 H2N . . 115.7 ?
    O3 N3 O2 . . 123.2(2) ?
    O3 N3 C14 . . 118.80(19) ?
    O2 N3 C14 . . 118.03(19) ?
    N1 C2 C3 . . 123.9(2) ?
    N1 C2 H2 . . 118.1 ?
    C3 C2 H2 . . 118.1 ?
    C4 C3 C2 . . 119.2(2) ?
    C4 C3 H3 . . 120.4 ?
    C2 C3 H3 . . 120.4 ?
    C3 C4 C10 . . 119.6(2) ?
    C3 C4 H4 . . 120.2 ?
    C10 C4 H4 . . 120.2 ?
    C6 C5 C10 . . 119.8(2) ?
    C6 C5 H5 . . 120.1 ?
    C10 C5 H5 . . 120.1 ?
    C5 C6 C7 . . 122.0(2) ?
    C5 C6 H6 . . 119.0 ?
    C7 C6 H6 . . 119.0 ?
    C8 C7 C6 . . 119.6(2) ?
    C8 C7 H7 . . 120.2 ?
    C6 C7 H7 . . 120.2 ?
    C7 C8 N2 . . 125.8(2) ?
    C7 C8 C9 . . 119.8(2) ?
    N2 C8 C9 . . 114.33(19) ?
    N1 C9 C10 . . 123.4(2) ?
    N1 C9 C8 . . 116.94(19) ?
    C10 C9 C8 . . 119.6(2) ?
    C5 C10 C4 . . 124.2(2) ?
    C5 C10 C9 . . 119.1(2) ?
    C4 C10 C9 . . 116.7(2) ?
    O1 C11 N2 . . 124.8(2) ?
    O1 C11 C12 . . 121.5(2) ?
    N2 C11 C12 . . 113.66(19) ?
    C13 C12 C17 . . 119.5(2) ?
    C13 C12 C11 . . 118.46(19) ?
    C17 C12 C11 . . 122.01(19) ?
    C14 C13 C12 . . 118.5(2) ?
    C14 C13 H13 . . 120.8 ?
    C12 C13 H13 . . 120.8 ?
    C15 C14 C13 . . 123.1(2) ?
    C15 C14 N3 . . 118.4(2) ?
    C13 C14 N3 . . 118.4(2) ?
    C14 C15 C16 . . 117.8(2) ?
    C14 C15 H15 . . 121.1 ?
    C16 C15 H15 . . 121.1 ?
    C17 C16 C15 . . 120.4(2) ?
    C17 C16 H16 . . 119.8 ?
    C15 C16 H16 . . 119.8 ?
    C16 C17 C12 . . 120.6(2) ?
    C16 C17 H17 . . 119.7 ?
    C12 C17 H17 . . 119.7 ?
    C2A N1A C9A . . 117.5(2) ?
    C11A N2A C8A . . 127.67(18) ?
    C11A N2A H2NA . . 116.2 ?
    C8A N2A H2NA . . 116.2 ?
    O3A N3A O2A . . 122.6(2) ?
    O3A N3A C14A . . 118.3(2) ?
    O2A N3A C14A . . 119.05(19) ?
    N1A C2A C3A . . 123.3(2) ?
    N1A C2A H2A . . 118.3 ?
    C3A C2A H2A . . 118.3 ?
    C4A C3A C2A . . 119.2(2) ?
    C4A C3A H3A . . 120.4 ?
    C2A C3A H3A . . 120.4 ?
    C3A C4A C10A . . 119.8(2) ?
    C3A C4A H4A . . 120.1 ?
    C10A C4A H4A . . 120.1 ?
    C6A C5A C10A . . 120.3(2) ?
    C6A C5A H5A . . 119.9 ?
    C10A C5A H5A . . 119.9 ?
    C5A C6A C7A . . 121.2(2) ?
    C5A C6A H6A . . 119.4 ?
    C7A C6A H6A . . 119.4 ?
    C8A C7A C6A . . 119.8(2) ?
    C8A C7A H7A . . 120.1 ?
    C6A C7A H7A . . 120.1 ?
    C7A C8A N2A . . 125.6(2) ?
    C7A C8A C9A . . 120.2(2) ?
    N2A C8A C9A . . 114.17(18) ?
    N1A C9A C10A . . 123.4(2) ?
    N1A C9A C8A . . 117.2(2) ?
    C10A C9A C8A . . 119.3(2) ?
    C9A C10A C5A . . 119.1(2) ?
    C9A C10A C4A . . 116.7(2) ?
    C5A C10A C4A . . 124.3(2) ?
    O1A C11A N2A . . 123.7(2) ?
    O1A C11A C12A . . 121.4(2) ?
    N2A C11A C12A . . 114.84(19) ?
    C13A C12A C17A . . 119.3(2) ?
    C13A C12A C11A . . 117.4(2) ?
    C17A C12A C11A . . 123.4(2) ?
    C14A C13A C12A . . 118.6(2) ?
    C14A C13A H13A . . 120.7 ?
    C12A C13A H13A . . 120.7 ?
    C13A C14A C15A . . 123.2(2) ?
    C13A C14A N3A . . 118.3(2) ?
    C15A C14A N3A . . 118.6(2) ?
    C14A C15A C16A . . 118.2(2) ?
    C14A C15A H15A . . 120.9 ?
    C16A C15A H15A . . 120.9 ?
    C15A C16A C17A . . 119.9(2) ?
    C15A C16A H16A . . 120.1 ?
    C17A C16A H16A . . 120.1 ?
    C16A C17A C12A . . 120.9(2) ?
    C16A C17A H17A . . 119.5 ?
    C12A C17A H17A . . 119.5 ?
loop_
    _geom_torsion_atom_site_label_1
    _geom_torsion_atom_site_label_2
    _geom_torsion_atom_site_label_3
    _geom_torsion_atom_site_label_4
    _geom_torsion_site_symmetry_1
    _geom_torsion_site_symmetry_2
    _geom_torsion_site_symmetry_3
    _geom_torsion_site_symmetry_4
    _geom_torsion
    _geom_torsion_publ_flag
    C9 N1 C2 C3 . . . . 0.7(3) ?
    N1 C2 C3 C4 . . . . -1.3(4) ?
    C2 C3 C4 C10 . . . . 0.8(3) ?
    C10 C5 C6 C7 . . . . 0.8(4) ?
    C5 C6 C7 C8 . . . . -0.6(4) ?
    C6 C7 C8 N2 . . . . -179.1(2) ?
    C6 C7 C8 C9 . . . . -0.5(3) ?
    C11 N2 C8 C7 . . . . -17.4(4) ?
    C11 N2 C8 C9 . . . . 164.0(2) ?
    C2 N1 C9 C10 . . . . 0.4(3) ?
    C2 N1 C9 C8 . . . . -179.2(2) ?
    C7 C8 C9 N1 . . . . -178.9(2) ?
    N2 C8 C9 N1 . . . . -0.2(3) ?
    C7 C8 C9 C10 . . . . 1.5(3) ?
    N2 C8 C9 C10 . . . . -179.8(2) ?
    C6 C5 C10 C4 . . . . -179.9(2) ?
    C6 C5 C10 C9 . . . . 0.2(3) ?
    C3 C4 C10 C5 . . . . -179.7(2) ?
    C3 C4 C10 C9 . . . . 0.2(3) ?
    N1 C9 C10 C5 . . . . 179.1(2) ?
    C8 C9 C10 C5 . . . . -1.4(3) ?
    N1 C9 C10 C4 . . . . -0.8(3) ?
    C8 C9 C10 C4 . . . . 178.7(2) ?
    C8 N2 C11 O1 . . . . -3.3(4) ?
    C8 N2 C11 C12 . . . . 177.7(2) ?
    O1 C11 C12 C13 . . . . -31.9(3) ?
    N2 C11 C12 C13 . . . . 147.2(2) ?
    O1 C11 C12 C17 . . . . 147.3(2) ?
    N2 C11 C12 C17 . . . . -33.6(3) ?
    C17 C12 C13 C14 . . . . 1.5(3) ?
    C11 C12 C13 C14 . . . . -179.2(2) ?
    C12 C13 C14 C15 . . . . -1.1(3) ?
    C12 C13 C14 N3 . . . . 178.03(19) ?
    O3 N3 C14 C15 . . . . -1.3(3) ?
    O2 N3 C14 C15 . . . . 178.9(2) ?
    O3 N3 C14 C13 . . . . 179.5(2) ?
    O2 N3 C14 C13 . . . . -0.2(3) ?
    C13 C14 C15 C16 . . . . -0.4(3) ?
    N3 C14 C15 C16 . . . . -179.57(19) ?
    C14 C15 C16 C17 . . . . 1.6(3) ?
    C15 C16 C17 C12 . . . . -1.2(3) ?
    C13 C12 C17 C16 . . . . -0.4(3) ?
    C11 C12 C17 C16 . . . . -179.7(2) ?
    C9A N1A C2A C3A . . . . 0.5(3) ?
    N1A C2A C3A C4A . . . . 0.7(4) ?
    C2A C3A C4A C10A . . . . -1.4(4) ?
    C10A C5A C6A C7A . . . . -0.4(4) ?
    C5A C6A C7A C8A . . . . -0.3(4) ?
    C6A C7A C8A N2A . . . . -178.4(2) ?
    C6A C7A C8A C9A . . . . 0.7(3) ?
    C11A N2A C8A C7A . . . . -22.8(4) ?
    C11A N2A C8A C9A . . . . 158.1(2) ?
    C2A N1A C9A C10A . . . . -1.0(3) ?
    C2A N1A C9A C8A . . . . 180.0(2) ?
    C7A C8A C9A N1A . . . . 178.7(2) ?
    N2A C8A C9A N1A . . . . -2.1(3) ?
    C7A C8A C9A C10A . . . . -0.4(3) ?
    N2A C8A C9A C10A . . . . 178.8(2) ?
    N1A C9A C10A C5A . . . . -179.3(2) ?
    C8A C9A C10A C5A . . . . -0.3(3) ?
    N1A C9A C10A C4A . . . . 0.3(3) ?
    C8A C9A C10A C4A . . . . 179.3(2) ?
    C6A C5A C10A C9A . . . . 0.7(3) ?
    C6A C5A C10A C4A . . . . -178.9(2) ?
    C3A C4A C10A C9A . . . . 1.0(3) ?
    C3A C4A C10A C5A . . . . -179.5(2) ?
    C8A N2A C11A O1A . . . . 2.6(4) ?
    C8A N2A C11A C12A . . . . -176.5(2) ?
    O1A C11A C12A C13A . . . . -27.5(3) ?
    N2A C11A C12A C13A . . . . 151.7(2) ?
    O1A C11A C12A C17A . . . . 152.8(2) ?
    N2A C11A C12A C17A . . . . -28.0(3) ?
    C17A C12A C13A C14A . . . . 0.7(3) ?
    C11A C12A C13A C14A . . . . -179.0(2) ?
    C12A C13A C14A C15A . . . . -1.8(3) ?
    C12A C13A C14A N3A . . . . 177.4(2) ?
    O3A N3A C14A C13A . . . . 179.9(2) ?
    O2A N3A C14A C13A . . . . -0.8(3) ?
    O3A N3A C14A C15A . . . . -0.9(3) ?
    O2A N3A C14A C15A . . . . 178.4(2) ?
    C13A C14A C15A C16A . . . . 1.2(4) ?
    N3A C14A C15A C16A . . . . -178.0(2) ?
    C14A C15A C16A C17A . . . . 0.4(3) ?
    C15A C16A C17A C12A . . . . -1.4(3) ?
    C13A C12A C17A C16A . . . . 0.8(3) ?
    C11A C12A C17A C16A . . . . -179.5(2) ?
loop_
    _geom_hbond_atom_site_label_D
    _geom_hbond_atom_site_label_H
    _geom_hbond_atom_site_label_A
    _geom_hbond_site_symmetry_A
    _geom_hbond_distance_DH
    _geom_hbond_distance_HA
    _geom_hbond_distance_DA
    _geom_hbond_angle_DHA
    C2 H2 O2 1_656 0.95 2.56 3.395(3) 147
    C2A H2A O2 1_656 0.95 2.50 3.346(3) 148
    C4 H4 O2A 1_656 0.95 2.48 3.317(3) 146
    C16 H16 O3A 2_656 0.95 2.46 3.147(3) 130
    C16A H16A O1 1_655 0.95 2.50 3.198(3) 130
    C17 H17 O1A 1_556 0.95 2.45 3.396(3) 172
