# Supplementary material for: 3-Nitro-N-(8-quinol­yl)benzamide
Source: Acta Crystallogr Sect E Struct Rep Online. 2008 Nov 20;64(Pt 12):o2393. doi: 10.1107/S1600536808037811 (PMC2960006; doi:10.1107/S1600536808037811)
Supplement: Supplementary file 2 [file e-64-o2393-Isup2.hkl]

# 
# h,k,l, Fc-squared, Fo-squared, sigma(Fo-squared) and status flag 
# 
data_I
_shelx_title ' Y2538 in P2(1)' 
_shelx_refln_list_code          4 
_shelx_F_calc_maximum      161.82 
_exptl_crystal_F_000       608.00 
_reflns_d_resolution_high  0.7694 
 
loop_ 
 _symmetry_equiv_pos_as_xyz 
 'x, y, z' 
 '-x, y+1/2, -z' 
 
_cell_length_a     7.3783 
_cell_length_b    23.8783 
_cell_length_c     7.4371 
_cell_angle_alpha  90.000 
_cell_angle_beta   90.775 
_cell_angle_gamma  90.000 
 
_shelx_F_squared_multiplier     1.000 
 
loop_ 
 _refln_index_h 
 _refln_index_k 
 _refln_index_l 
 _refln_F_squared_calc 
 _refln_F_squared_meas 
 _refln_F_squared_sigma 
 _refln_observed_status 
   2   0   0     5964.70     5864.99     25.08 o 
   3   0   0      507.25      465.47      7.17 o 
   4   0   0     1607.88     1615.47     20.81 o 
   5   0   0      198.17      187.29      7.11 o 
   6   0   0       25.21       23.54      4.38 o 
   7   0   0        0.24        0.72      2.15 o 
   8   0   0        6.77        5.87      3.53 o 
   9   0   0       17.13       17.84      5.00 o 
   2   1   0      991.08      927.33      7.38 o 
   3   1   0       80.84       84.81      2.90 o 
   4   1   0     1479.70     1558.36     11.92 o 
   5   1   0       60.83       58.88      5.39 o 
   6   1   0       64.71       71.24      9.17 o 
   7   1   0       80.42       87.72      8.47 o 
   8   1   0      172.57      174.46      6.87 o 
   9   1   0       26.15       21.82      3.74 o 
   1   2   0      174.13      155.86      2.07 o 
   2   2   0     5614.84     5423.46     23.68 o 
   3   2   0      858.93      842.93      7.24 o 
   4   2   0        9.68       11.81      1.35 o 
   5   2   0      215.53      212.75      9.31 o 
   6   2   0      132.23      141.45     11.39 o 
   7   2   0       52.39       48.33      6.85 o 
   8   2   0       57.24       42.47      7.32 o 
   9   2   0       26.80       22.82      4.41 o 
   1   3   0     2048.73     1864.01      6.88 o 
   2   3   0      768.91      738.51      7.37 o 
   3   3   0      334.52      330.17      4.28 o 
   4   3   0      613.82      648.24      8.04 o 
   5   3   0       91.89       99.07      7.75 o 
   6   3   0       94.55      101.49      7.20 o 
   7   3   0      329.63      323.91      8.39 o 
   8   3   0      199.66      220.11     15.97 o 
   9   3   0       68.05       46.03      8.63 o 
   1   4   0     4067.94     3825.19     16.20 o 
   2   4   0     1484.26     1408.49      9.21 o 
   3   4   0      159.13      146.00      2.87 o 
   4   4   0      166.89      165.53      4.22 o 
   5   4   0       31.49       39.87      4.72 o 
   6   4   0      320.15      310.72      6.83 o 
   7   4   0      251.67      245.79      7.92 o 
   8   4   0       18.00       11.23      3.24 o 
   9   4   0       17.71       14.19      3.25 o 
   1   5   0     3356.75     3149.13     10.40 o 
   2   5   0      662.17      587.36      6.74 o 
   3   5   0      588.31      595.22      5.82 o 
   4   5   0       95.77       94.65      7.66 o 
   5   5   0        2.88        3.68      1.70 o 
   6   5   0      346.06      349.42      8.00 o 
   7   5   0      173.35      170.49      5.99 o 
   8   5   0       55.56       48.59      6.85 o 
   9   5   0       26.07       22.28      5.25 o 
   1   6   0       72.62       64.38      2.73 o 
   2   6   0      312.85      298.68      3.37 o 
   3   6   0      111.75      114.33      2.56 o 
   4   6   0       34.03       33.64      4.80 o 
   5   6   0      113.31      124.94      7.89 o 
   6   6   0      616.91      626.61      9.63 o 
   7   6   0      132.53      147.32      7.87 o 
   8   6   0       47.11       33.85      6.80 o 
   9   6   0       46.02       32.46      7.53 o 
   1   7   0      215.65      186.82      3.05 o 
   2   7   0     2341.83     2325.26     12.31 o 
   3   7   0      329.64      311.61      4.52 o 
   4   7   0      124.39      114.05      9.30 o 
   5   7   0       43.01       49.86      5.92 o 
   6   7   0       52.17       54.52      6.45 o 
   7   7   0      110.31      104.76      7.43 o 
   8   7   0      144.30      149.91     10.08 o 
   9   7   0       14.52        8.37      2.60 o 
   0   8   0      952.48      959.34     11.97 o 
   1   8   0      594.71      594.15      7.50 o 
   2   8   0       42.29       39.43      2.94 o 
   3   8   0      905.64      946.53     15.67 o 
   4   8   0       56.09       64.37      6.57 o 
   5   8   0       43.73       54.17      5.70 o 
   6   8   0      229.25      232.38      7.69 o 
   7   8   0        0.27        3.00      1.71 o 
   8   8   0       24.18       18.85      3.48 o 
   9   8   0       59.25       44.00      9.35 o 
   1   9   0      558.11      534.64      4.04 o 
   2   9   0     3990.51     4151.70     19.04 o 
   3   9   0      147.21      144.33      5.25 o 
   4   9   0       36.31       46.47      6.63 o 
   5   9   0      101.38      105.61      7.90 o 
   6   9   0      311.53      323.26     12.76 o 
   7   9   0       70.52       72.99     10.19 o 
   8   9   0        5.74        7.91      2.35 o 
   9   9   0       69.94       42.42      9.29 o 
   0  10   0     1555.55     1490.34     21.67 o 
   1  10   0      232.48      247.90      2.98 o 
   2  10   0     1787.80     1931.26     21.23 o 
   3  10   0      266.18      276.18      6.25 o 
   4  10   0        6.26        3.88      1.40 o 
   5  10   0      151.00      149.17      9.52 o 
   6  10   0       42.17       34.99      4.45 o 
   7  10   0      351.25      357.59      7.88 o 
   8  10   0       81.11       76.09      8.26 o 
   9  10   0       13.09       11.13      3.27 o 
   1  11   0     1527.04     1580.53     13.24 o 
   2  11   0      580.78      575.35      6.79 o 
   3  11   0       68.18       63.08      4.27 o 
   4  11   0      463.02      485.97      7.83 o 
   5  11   0       66.14       62.94      7.22 o 
   6  11   0      657.13      693.69     13.08 o 
   7  11   0      298.44      313.08      9.57 o 
   8  11   0       74.87       69.43      9.82 o 
   0  12   0     1388.48     1523.15     20.03 o 
   1  12   0      294.01      283.28      4.60 o 
   2  12   0      734.27      764.67      7.81 o 
   3  12   0       51.94       54.55      5.54 o 
   4  12   0       43.93       47.64      5.18 o 
   5  12   0     1048.25     1071.94     13.93 o 
   6  12   0       55.00       64.36      7.53 o 
   7  12   0      154.33      151.23     13.24 o 
   8  12   0      381.45      407.07     11.91 o 
   1  13   0      324.01      343.99      3.99 o 
   2  13   0       88.11       98.20      6.32 o 
   3  13   0       75.67       87.22      6.86 o 
   4  13   0       76.97       70.77      5.64 o 
   5  13   0      174.75      174.61      9.43 o 
   6  13   0      179.76      188.12     14.75 o 
   7  13   0       89.29       86.22      9.30 o 
   8  13   0      125.30      150.17      7.69 o 
   0  14   0      652.01      714.63      9.03 o 
   1  14   0      153.87      147.72      3.95 o 
   2  14   0      348.94      375.61      5.87 o 
   3  14   0      185.03      203.02      6.18 o 
   4  14   0      110.28      110.66      9.22 o 
   5  14   0      508.45      518.76      8.98 o 
   6  14   0        3.38        2.62      1.54 o 
   7  14   0      133.12      145.28      8.12 o 
   8  14   0      111.42       80.78     11.13 o 
   1  15   0       20.37       22.22      3.03 o 
   2  15   0       19.84       24.57      3.13 o 
   3  15   0       10.17       12.33      2.29 o 
   4  15   0        1.81        4.08      1.44 o 
   5  15   0       51.94       58.23      6.68 o 
   6  15   0        5.32        4.64      1.89 o 
   7  15   0        4.77        7.03      2.19 o 
   8  15   0       55.74       54.24      9.22 o 
   0  16   0     1778.20     1765.23     29.38 o 
   1  16   0       48.55       51.07      6.05 o 
   2  16   0        0.88        2.53      1.35 o 
   3  16   0      103.65      109.62      4.85 o 
   4  16   0       28.69       33.11      4.06 o 
   5  16   0      201.69      196.73      7.72 o 
   6  16   0       14.92       13.56      2.58 o 
   7  16   0       29.75       25.21      4.77 o 
   8  16   0       60.43       45.36     10.29 o 
   1  17   0      120.74      131.40      5.78 o 
   2  17   0      129.50      134.57      5.71 o 
   3  17   0       23.17       23.27      3.88 o 
   4  17   0        4.95        7.65      1.91 o 
   5  17   0       93.00       77.34      9.79 o 
   6  17   0       55.57       46.99      6.67 o 
   7  17   0       23.07       20.71      3.61 o 
   8  17   0      117.29      109.76     16.05 o 
   0  18   0      472.41      470.76      9.98 o 
   1  18   0      471.15      458.44      7.00 o 
   2  18   0      162.70      160.00      5.92 o 
   3  18   0       39.71       38.61      5.71 o 
   4  18   0      207.15      193.51      6.65 o 
   5  18   0        2.41        5.00      1.72 o 
   6  18   0       26.99       31.79      5.29 o 
   7  18   0       25.57       22.62      4.76 o 
   1  19   0      333.45      329.84      6.35 o 
   2  19   0      543.23      528.83     10.94 o 
   3  19   0       63.14       64.25      6.85 o 
   4  19   0      409.67      404.43      7.59 o 
   5  19   0      172.60      170.49     13.66 o 
   6  19   0       52.70       46.03      6.04 o 
   7  19   0        6.05        5.26      2.49 o 
   0  20   0       42.85       47.90      8.99 o 
   1  20   0      666.09      694.63     10.49 o 
   2  20   0      540.17      523.54      9.49 o 
   3  20   0      205.18      186.29     16.55 o 
   4  20   0       49.55       38.28      5.84 o 
   5  20   0      102.77      107.37      8.58 o 
   6  20   0        0.99        3.31      1.87 o 
   7  20   0      109.52       95.77     12.96 o 
   1  21   0      216.44      203.79      5.87 o 
   2  21   0      101.50       91.54     10.10 o 
   3  21   0      269.34      240.32      7.45 o 
   4  21   0       89.75       88.49      9.18 o 
   5  21   0        9.12        8.18      1.95 o 
   6  21   0       12.94        7.60      2.71 o 
   7  21   0      257.37      297.07     13.28 o 
   0  22   0       53.81       45.91      9.61 o 
   1  22   0      222.24      214.55      7.04 o 
   2  22   0      263.69      265.76      7.23 o 
   3  22   0       33.11       27.31      4.18 o 
   4  22   0        3.58        8.06      2.55 o 
   5  22   0       55.37       46.23      7.31 o 
   6  22   0       19.87       18.51      4.28 o 
   1  23   0      297.26      271.18      6.13 o 
   2  23   0      194.44      212.51      8.75 o 
   3  23   0      307.50      292.94      8.34 o 
   4  23   0        1.77        3.69      1.71 o 
   5  23   0       25.58       18.22      3.24 o 
   6  23   0       73.20       51.60     10.64 o 
   0  24   0      676.49      683.69     14.17 o 
   1  24   0       24.59       19.79      3.49 o 
   2  24   0       31.90       22.73      3.61 o 
   3  24   0       38.21       36.55      4.80 o 
   4  24   0       31.84       25.54      4.88 o 
   5  24   0       47.10       38.17      8.07 o 
   6  24   0       47.75       37.78      7.35 o 
   1  25   0       41.00       37.14      5.94 o 
   2  25   0        1.77        3.66      1.96 o 
   3  25   0        3.49        2.11      1.66 o 
   4  25   0       26.60       20.56      5.03 o 
   5  25   0       22.04       19.04      4.51 o 
   0  26   0       52.69       35.58     10.05 o 
   1  26   0       45.22       37.94      6.47 o 
   2  26   0       34.69       26.06      4.88 o 
   3  26   0        7.66        8.67      2.62 o 
   4  26   0       50.15       42.83      8.43 o 
   5  26   0        7.94        9.14      3.62 o 
   1  27   0        9.83       11.58      3.04 o 
   2  27   0        1.57        1.85      1.36 o 
   3  27   0       62.81       61.70     14.82 o 
   4  27   0       15.17       14.72      5.16 o 
   0  28   0      138.22      152.09      8.91 o 
   1  28   0       46.38       41.90      9.44 o 
   2  28   0       59.43       47.27     10.77 o 
   3  28   0       67.87       75.75     14.27 o 
   4  28   0       33.92       22.33      4.76 o 
   1  29   0        2.59        3.33      2.35 o 
   2  29   0        4.66        5.57      2.70 o 
   3  29   0       74.96       59.00     15.01 o 
   0  30   0      136.26      130.57     44.75 o 
   1  30   0        6.95        7.04      3.98 o 
   2  30   0       55.38       52.27     16.30 o 
  -9   0   1        4.82        4.97      2.47 o 
  -8   0   1       28.25       25.74      6.15 o 
  -7   0   1        0.30        3.48      2.35 o 
  -6   0   1       15.58       18.56      5.36 o 
  -5   0   1        1.00        3.34      2.32 o 
  -4   0   1        5.76       11.22      3.13 o 
  -3   0   1      178.24      191.33      3.88 o 
  -2   0   1     3569.23     3564.54     28.22 o 
  -1   0   1       39.92       35.29      2.64 o 
   1   0   1     1976.55     1753.48     27.22 o 
   2   0   1     3173.24     2899.91      9.43 o 
   3   0   1     1893.04     1906.70     15.72 o 
   4   0   1       41.37       50.93      5.63 o 
   5   0   1       32.77       38.06      7.73 o 
   6   0   1      286.57      301.77     17.44 o 
   7   0   1       65.05       64.57     10.34 o 
   8   0   1      152.27      133.79      7.93 o 
   9   0   1        3.30        1.07      3.51 o 
  -9   1   1        6.11        8.76      2.75 o 
  -8   1   1        1.59        4.17      1.60 o 
  -7   1   1       28.89       25.11      4.15 o 
  -6   1   1       59.61       55.62      7.18 o 
  -5   1   1      251.20      264.20      6.39 o 
  -4   1   1     3006.21     3166.03     26.24 o 
  -3   1   1     1014.56     1060.63     10.42 o 
  -2   1   1    26184.24    24798.39    143.79 o 
  -1   1   1      127.51      137.51      2.81 o 
   1   1   1      791.55      785.31      8.17 o 
   2   1   1      637.25      616.53      3.77 o 
   3   1   1      431.44      409.60      3.84 o 
   4   1   1      240.45      259.71      4.00 o 
   5   1   1       74.70       68.41      7.33 o 
   6   1   1      418.18      435.33      7.35 o 
   7   1   1       11.79        9.37      2.35 o 
   8   1   1      131.68      127.50      8.38 o 
   9   1   1        7.34        6.03      3.03 o 
  -9   2   1       92.87       77.21     12.34 o 
  -8   2   1        3.17        4.77      1.66 o 
  -7   2   1       28.33       29.32      3.77 o 
  -6   2   1       11.95       13.48      2.26 o 
  -5   2   1      276.99      291.98      6.77 o 
  -4   2   1     2069.42     2117.54     18.97 o 
  -3   2   1       65.90       68.02      3.02 o 
  -2   2   1    13182.80    12947.92     59.49 o 
  -1   2   1      691.77      630.91      5.49 o 
   0   2   1     1518.49     1395.15      4.70 o 
   1   2   1     2936.70     2675.22      8.77 o 
   2   2   1     1763.87     1707.58      7.19 o 
   3   2   1      988.18     1041.72     10.32 o 
   4   2   1      221.65      238.71      3.96 o 
   5   2   1      399.59      403.55      6.51 o 
   6   2   1      250.36      271.83      7.10 o 
   7   2   1       91.53       87.99      9.68 o 
   8   2   1       24.32       18.60      4.18 o 
   9   2   1        4.20        9.37      5.17 o 
  -9   3   1       35.88       30.56      6.10 o 
  -8   3   1       35.79       26.33      4.18 o 
  -7   3   1       27.19       34.97      6.54 o 
  -6   3   1       17.12       21.61      3.01 o 
  -5   3   1       28.80       40.08      5.31 o 
  -4   3   1     1165.25     1162.30     12.80 o 
  -3   3   1      419.92      409.15      4.37 o 
  -2   3   1     4290.86     4191.67     20.59 o 
  -1   3   1     2494.39     2317.28      7.67 o 
   0   3   1     3401.52     3157.60     13.92 o 
   1   3   1      567.57      523.08      2.63 o 
   2   3   1      151.38      134.97      1.83 o 
   3   3   1       71.89       74.09      1.95 o 
   4   3   1     1061.27     1055.30     11.63 o 
   5   3   1      104.32      123.66     10.76 o 
   6   3   1        5.64        5.63      1.81 o 
   7   3   1        0.43        3.03      1.73 o 
   8   3   1       36.79       27.64      4.79 o 
   9   3   1       24.61       16.95      6.39 o 
  -9   4   1        2.07        4.12      2.00 o 
  -8   4   1       88.33       77.22     10.05 o 
  -7   4   1      109.78      119.70      9.69 o 
  -6   4   1       43.55       45.06      4.80 o 
  -5   4   1      123.13      119.58      7.64 o 
  -4   4   1      665.98      679.20      9.92 o 
  -3   4   1      371.37      359.54      4.04 o 
  -2   4   1      372.24      358.20      3.66 o 
  -1   4   1     1304.29     1182.17     16.35 o 
   0   4   1      413.20      379.98      5.35 o 
   1   4   1      848.25      729.99      5.55 o 
   2   4   1      786.07      744.52      7.30 o 
   3   4   1      836.52      837.54      6.73 o 
   4   4   1       82.22       78.06      3.64 o 
   5   4   1       90.66      102.62      8.08 o 
   6   4   1      130.06      132.41      8.01 o 
   7   4   1      151.42      163.43      5.16 o 
   8   4   1      152.60      159.05     10.65 o 
   9   4   1       78.75       66.16     13.11 o 
  -9   5   1        4.41        5.70      2.10 o 
  -8   5   1       28.55       29.55      5.43 o 
  -7   5   1       23.46       24.52      3.49 o 
  -6   5   1       32.59       33.82      4.03 o 
  -5   5   1      141.10      147.70      5.15 o 
  -4   5   1     1086.61     1143.12     12.96 o 
  -3   5   1       19.50       22.58      2.88 o 
  -2   5   1      837.67      768.76      7.27 o 
  -1   5   1      515.29      469.69      3.75 o 
   0   5   1      172.06      149.90      2.12 o 
   1   5   1     2031.70     1919.47      9.08 o 
   2   5   1      133.42      133.18      2.25 o 
   3   5   1      157.09      159.10      2.42 o 
   4   5   1       47.92       55.06      4.01 o 
   5   5   1      684.76      677.09     13.20 o 
   6   5   1      192.51      194.36      9.15 o 
   7   5   1      130.50      124.00      7.52 o 
   8   5   1        5.30        5.26      1.86 o 
   9   5   1       59.93       47.13     11.05 o 
  -9   6   1       10.02        7.75      2.59 o 
  -8   6   1       43.27       39.97      6.11 o 
  -7   6   1      192.98      193.11      9.04 o 
  -6   6   1      206.89      209.56      6.14 o 
  -5   6   1      161.58      182.41      6.33 o 
  -4   6   1      692.21      697.85      9.00 o 
  -3   6   1      402.43      393.14      4.51 o 
  -2   6   1      103.45      109.80      2.16 o 
  -1   6   1      483.93      442.66      3.22 o 
   0   6   1      437.21      429.50      3.26 o 
   1   6   1      489.07      470.82      3.54 o 
   2   6   1      252.10      228.07      3.47 o 
   3   6   1       28.76       32.96      3.34 o 
   4   6   1      217.63      207.50      3.86 o 
   5   6   1       17.26       19.60      2.96 o 
   6   6   1      234.77      247.80     10.06 o 
   7   6   1        4.58        7.27      1.90 o 
   8   6   1       76.16       63.40     11.10 o 
   9   6   1      224.14      242.36     10.37 o 
  -9   7   1       11.63       11.77      4.51 o 
  -8   7   1        8.33        5.35      2.48 o 
  -7   7   1      420.55      427.68     13.95 o 
  -6   7   1      192.16      225.71     14.48 o 
  -5   7   1       35.36       34.49      5.00 o 
  -4   7   1      873.53      878.05     12.53 o 
  -3   7   1     1815.69     1897.25     14.80 o 
  -2   7   1      723.90      703.19      8.97 o 
  -1   7   1     1292.18     1206.13      9.24 o 
   0   7   1      893.97      852.42      9.07 o 
   1   7   1      316.98      325.63      2.48 o 
   2   7   1      564.99      568.21      5.84 o 
   3   7   1       26.78       25.36      2.62 o 
   4   7   1      203.83      201.66      6.99 o 
   5   7   1      218.51      206.10      4.93 o 
   6   7   1       29.82       38.50      5.26 o 
   7   7   1      115.80       97.76      8.91 o 
   8   7   1       23.83       23.38      6.23 o 
   9   7   1       45.70       29.13      9.54 o 
  -9   8   1       34.48       22.21      5.77 o 
  -8   8   1        1.23        3.19      2.31 o 
  -7   8   1       25.80       26.04      3.67 o 
  -6   8   1      932.54      983.22     16.02 o 
  -5   8   1      635.59      623.54      8.72 o 
  -4   8   1      284.80      300.13      7.68 o 
  -3   8   1      615.93      615.79      6.69 o 
  -2   8   1      306.66      297.98      4.16 o 
  -1   8   1      877.01      848.97      4.92 o 
   0   8   1      384.11      341.90      3.59 o 
   1   8   1      434.95      410.96      2.93 o 
   2   8   1      560.59      534.77      4.83 o 
   3   8   1      466.59      454.61      8.29 o 
   4   8   1      276.84      277.42      5.40 o 
   5   8   1      544.26      546.28      8.28 o 
   6   8   1     1161.11     1175.30     15.95 o 
   7   8   1        8.48        8.00      2.04 o 
   8   8   1       63.83       52.66      9.37 o 
   9   8   1        1.88        2.65      1.86 o 
  -9   9   1        8.86        7.32      2.57 o 
  -8   9   1        8.71       10.37      2.86 o 
  -7   9   1      361.24      360.10      9.85 o 
  -6   9   1       22.41       24.85      4.05 o 
  -5   9   1       22.75       27.68      4.06 o 
  -4   9   1      311.93      320.86      6.16 o 
  -3   9   1      203.64      206.85      3.74 o 
  -2   9   1     1067.31     1078.63     15.41 o 
  -1   9   1     1605.61     1612.03     14.75 o 
   0   9   1      320.09      293.12      3.72 o 
   1   9   1      912.51      916.66      9.22 o 
   2   9   1     1462.93     1635.05     14.76 o 
   3   9   1      521.39      519.12      6.36 o 
   4   9   1       14.19       20.96      3.01 o 
   5   9   1     1453.75     1478.88     13.70 o 
   6   9   1       79.27       72.13      8.33 o 
   7   9   1      195.57      215.95      8.09 o 
   8   9   1      294.42      312.71     15.19 o 
   9   9   1        7.74        5.97      4.23 o 
  -9  10   1       44.78       33.39      6.61 o 
  -8  10   1       29.63       25.74      5.02 o 
  -7  10   1       71.70       71.90      7.49 o 
  -6  10   1      563.69      573.31     10.70 o 
  -5  10   1      181.09      180.09      5.36 o 
  -4  10   1      622.51      642.20     14.67 o 
  -3  10   1       81.20       87.87      5.55 o 
  -2  10   1     1636.86     1704.58     13.47 o 
  -1  10   1      791.55      778.38      8.88 o 
   0  10   1     1638.02     1597.44     14.64 o 
   1  10   1     2605.42     2753.39     13.47 o 
   2  10   1      475.25      489.44      5.91 o 
   3  10   1      315.35      336.92      9.71 o 
   4  10   1      480.94      488.46      7.85 o 
   5  10   1       61.69       67.65      6.55 o 
   6  10   1      324.27      322.98      9.30 o 
   7  10   1       88.20       88.30     10.23 o 
   8  10   1       12.33        9.86      2.14 o 
   9  10   1       98.94       79.27     23.04 o 
  -8  11   1       32.99       33.59      5.16 o 
  -7  11   1      179.42      185.91      9.01 o 
  -6  11   1       37.80       34.07      5.52 o 
  -5  11   1      194.38      189.46      5.09 o 
  -4  11   1      140.97      168.77     10.43 o 
  -3  11   1      568.48      609.37     10.15 o 
  -2  11   1     1335.94     1354.99     11.60 o 
  -1  11   1      727.37      747.81     10.29 o 
   0  11   1     1754.47     1855.65     22.66 o 
   1  11   1      104.15       99.71      2.43 o 
   2  11   1      764.43      820.89      8.15 o 
   3  11   1       60.07       63.52      5.78 o 
   4  11   1       20.84       18.16      2.68 o 
   5  11   1      107.05      115.35      9.39 o 
   6  11   1      336.91      341.13      9.45 o 
   7  11   1      124.54      111.01     12.88 o 
   8  11   1      135.23      120.57     11.22 o 
  -8  12   1       18.52       17.15      3.27 o 
  -7  12   1       13.70       16.42      3.14 o 
  -6  12   1      115.69      115.98      8.27 o 
  -5  12   1      246.16      256.98      8.05 o 
  -4  12   1      217.77      214.02     13.90 o 
  -3  12   1      221.48      238.77      4.33 o 
  -2  12   1       94.28      100.36      6.41 o 
  -1  12   1      295.06      287.78      6.09 o 
   0  12   1      661.27      684.44     11.24 o 
   1  12   1      113.92      132.96      3.42 o 
   2  12   1      324.64      338.03      6.65 o 
   3  12   1      341.70      351.97      6.43 o 
   4  12   1      226.60      220.07     10.04 o 
   5  12   1     1270.89     1311.11     30.11 o 
   6  12   1      288.85      297.58      8.97 o 
   7  12   1       31.48       27.83      4.45 o 
   8  12   1      160.11      138.86     21.68 o 
  -8  13   1       94.24       78.44     13.89 o 
  -7  13   1       26.81       27.85      4.00 o 
  -6  13   1      137.76      144.71      7.92 o 
  -5  13   1      170.79      187.45      8.11 o 
  -4  13   1      219.29      227.13      5.25 o 
  -3  13   1       85.49       89.46      6.81 o 
  -2  13   1      186.30      203.57      5.91 o 
  -1  13   1      640.28      697.98      6.99 o 
   0  13   1      233.90      224.71      4.41 o 
   1  13   1      237.69      238.78      3.46 o 
   2  13   1      248.62      224.91      6.34 o 
   3  13   1      242.24      236.20      5.58 o 
   4  13   1       34.59       40.09      5.97 o 
   5  13   1      242.44      235.56      7.15 o 
   6  13   1      653.97      703.61     13.47 o 
   7  13   1      134.69      152.17      8.77 o 
   8  13   1        8.23        4.93      2.24 o 
  -8  14   1       30.99       29.21      5.78 o 
  -7  14   1       16.65       20.82      3.18 o 
  -6  14   1        9.65        9.35      2.41 o 
  -5  14   1      143.97      143.21      7.53 o 
  -4  14   1       54.45       57.53      7.05 o 
  -3  14   1      104.43      121.05      8.98 o 
  -2  14   1      171.21      172.71      4.72 o 
  -1  14   1      195.29      197.32      3.65 o 
   0  14   1      227.01      232.12      3.38 o 
   1  14   1       75.02       74.60      5.72 o 
   2  14   1      155.15      141.58      4.71 o 
   3  14   1      222.92      218.71      4.93 o 
   4  14   1       98.32       98.17      9.84 o 
   5  14   1      186.49      208.05      6.36 o 
   6  14   1      420.09      434.88      7.58 o 
   7  14   1       23.63       18.43      2.83 o 
   8  14   1      331.23      354.27     10.98 o 
  -8  15   1        6.30        6.09      1.74 o 
  -7  15   1      135.61      136.50     13.11 o 
  -6  15   1       18.63       19.20      2.91 o 
  -5  15   1       65.04       69.96      8.03 o 
  -4  15   1       70.27       71.42      7.80 o 
  -3  15   1      290.19      288.50      6.37 o 
  -2  15   1      394.93      406.51      9.35 o 
  -1  15   1       45.36       43.90      4.88 o 
   0  15   1       33.58       27.72      3.24 o 
   1  15   1      240.70      232.24      4.28 o 
   2  15   1      410.39      439.94      7.48 o 
   3  15   1      132.32      132.44      8.60 o 
   4  15   1      127.53      137.13      9.59 o 
   5  15   1      303.57      323.96      9.46 o 
   6  15   1       23.55       22.30      4.25 o 
   7  15   1       16.84       13.73      3.24 o 
   8  15   1      109.22      106.87     15.84 o 
  -8  16   1       21.15       21.27      4.10 o 
  -7  16   1       14.03       13.92      2.65 o 
  -6  16   1      254.47      258.57      8.72 o 
  -5  16   1       49.72       49.32      6.30 o 
  -4  16   1      135.01      136.21      7.59 o 
  -3  16   1       38.92       47.75      6.56 o 
  -2  16   1      290.11      300.93      5.22 o 
  -1  16   1      365.14      355.49      5.08 o 
   0  16   1      256.54      236.65      4.05 o 
   1  16   1      129.22      135.77      6.11 o 
   2  16   1      131.09      145.39      6.10 o 
   3  16   1      135.94      121.68      8.91 o 
   4  16   1       98.34       92.37      8.85 o 
   5  16   1      135.90      151.42      8.21 o 
   6  16   1      389.54      402.56      7.56 o 
   7  16   1       91.94       80.69     10.60 o 
   8  16   1       14.54        5.37      3.52 o 
  -7  17   1       29.03       19.26      4.38 o 
  -6  17   1       88.61       81.35     10.90 o 
  -5  17   1      144.27      139.76     11.78 o 
  -4  17   1       26.96       21.43      3.61 o 
  -3  17   1       85.57       88.69      7.21 o 
  -2  17   1      221.02      222.66      5.32 o 
  -1  17   1      687.26      685.71      8.48 o 
   0  17   1      421.29      419.60      6.75 o 
   1  17   1       47.23       47.29      5.46 o 
   2  17   1       94.49       91.42      4.92 o 
   3  17   1      141.87      146.34      6.44 o 
   4  17   1       41.17       43.93      5.32 o 
   5  17   1      113.19      116.54      9.85 o 
   6  17   1       23.98       23.57      4.25 o 
   7  17   1       17.96       16.06      3.63 o 
  -7  18   1       20.36       15.11      3.82 o 
  -6  18   1       46.35       38.33      6.24 o 
  -5  18   1       13.11        9.24      2.44 o 
  -4  18   1      136.73      145.13     13.37 o 
  -3  18   1       39.13       45.77      6.09 o 
  -2  18   1      550.34      536.93     10.49 o 
  -1  18   1      372.58      361.91      9.59 o 
   0  18   1      118.82      113.53      5.80 o 
   1  18   1      100.43      102.39      4.91 o 
   2  18   1      396.33      420.78      6.72 o 
   3  18   1      276.12      265.61      6.89 o 
   4  18   1       32.57       37.05      4.47 o 
   5  18   1       86.52       82.01      8.70 o 
   6  18   1       50.43       49.46      7.31 o 
   7  18   1       18.47       13.13      3.18 o 
  -7  19   1       10.17        8.27      2.36 o 
  -6  19   1      125.04      114.18     11.65 o 
  -5  19   1      256.60      245.37      8.52 o 
  -4  19   1       31.69       23.40      4.21 o 
  -3  19   1       40.77       46.16      5.29 o 
  -2  19   1      141.90      135.31      7.03 o 
  -1  19   1      193.32      186.39      6.31 o 
   0  19   1     1281.70     1331.15     19.23 o 
   1  19   1      185.96      163.49      7.46 o 
   2  19   1      125.93      123.64      6.13 o 
   3  19   1      335.28      329.45      7.33 o 
   4  19   1       54.75       51.91      6.32 o 
   5  19   1      346.87      359.02     13.14 o 
   6  19   1      161.57      159.90     10.70 o 
   7  19   1      119.77      103.96     14.84 o 
  -7  20   1        5.05        6.19      2.66 o 
  -6  20   1       70.06       62.83      8.79 o 
  -5  20   1      116.77      107.70     13.61 o 
  -4  20   1       17.81       10.90      2.40 o 
  -3  20   1        5.44        8.18      2.15 o 
  -2  20   1       80.16       86.21      8.38 o 
  -1  20   1      925.09      929.26     12.83 o 
   0  20   1       60.39       54.53      8.84 o 
   1  20   1      589.84      608.11      9.42 o 
   2  20   1      138.97      121.49      5.02 o 
   3  20   1       19.47       22.16      3.72 o 
   4  20   1      126.78       97.94     11.68 o 
   5  20   1      232.80      246.12      6.97 o 
   6  20   1       97.28       67.28      9.45 o 
   7  20   1       54.07       41.20      8.37 o 
  -6  21   1       43.77       39.04      7.13 o 
  -5  21   1        8.07        6.12      2.60 o 
  -4  21   1       86.91       76.17      8.74 o 
  -3  21   1      262.26      230.22      6.85 o 
  -2  21   1      359.56      327.51     11.21 o 
  -1  21   1       27.03       27.60      4.02 o 
   0  21   1     1346.04     1392.87     12.36 o 
   1  21   1       31.77       41.36      5.20 o 
   2  21   1       78.37       60.93      4.42 o 
   3  21   1       47.48       55.88      8.01 o 
   4  21   1       73.24       68.81     10.18 o 
   5  21   1      310.32      354.40      9.65 o 
   6  21   1       42.27       30.55      5.48 o 
  -6  22   1       12.92       17.02      5.66 o 
  -5  22   1       83.01       77.42     12.46 o 
  -4  22   1        0.80        2.62      1.67 o 
  -3  22   1      193.15      162.97     12.09 o 
  -2  22   1      101.76      104.41      6.57 o 
  -1  22   1      236.68      249.28      7.03 o 
   0  22   1        8.05        8.80      5.37 o 
   1  22   1      461.21      458.91      8.97 o 
   2  22   1       89.25       76.59      7.15 o 
   3  22   1      191.39      191.66      7.71 o 
   4  22   1      197.85      207.00      7.59 o 
   5  22   1      355.93      379.78      8.55 o 
   6  22   1      104.11       88.78     15.10 o 
  -6  23   1       17.32       16.08      4.56 o 
  -5  23   1       18.00       15.28      4.01 o 
  -4  23   1       42.03       40.25      7.18 o 
  -3  23   1      117.09      107.96      7.57 o 
  -2  23   1      146.45      154.80     16.64 o 
  -1  23   1       64.43       58.18      7.27 o 
   0  23   1      202.10      202.16      7.17 o 
   1  23   1      119.42      107.42      5.69 o 
   2  23   1       90.87       83.59      7.30 o 
   3  23   1      161.16      148.34     12.23 o 
   4  23   1       55.80       46.60      8.53 o 
   5  23   1        0.05        5.47      2.01 o 
   6  23   1        9.65        8.52      2.89 o 
  -6  24   1       18.16       11.46      5.21 o 
  -5  24   1        2.00        3.11      1.91 o 
  -4  24   1      142.18      126.19     20.78 o 
  -3  24   1       33.57       28.86      6.81 o 
  -2  24   1       54.48       41.07      6.50 o 
  -1  24   1      218.15      232.61      6.86 o 
   0  24   1       44.80       41.25      6.69 o 
   1  24   1       16.94       14.35      3.15 o 
   2  24   1      122.26      125.15      6.92 o 
   3  24   1       62.84       60.48     10.34 o 
   4  24   1       21.96       21.51      4.73 o 
   5  24   1      193.02      224.03     11.95 o 
  -5  25   1        0.99        4.98      2.69 o 
  -4  25   1       79.95       80.13     15.39 o 
  -3  25   1       13.63        7.97      2.37 o 
  -2  25   1      125.83      113.95     16.63 o 
  -1  25   1      113.59      109.26      7.16 o 
   0  25   1        1.32        4.03      1.63 o 
   1  25   1        4.26        6.34      2.26 o 
   2  25   1       22.35       19.25      3.90 o 
   3  25   1        1.17        3.01      1.69 o 
   4  25   1       36.88       31.39      6.62 o 
   5  25   1       30.55       28.80      5.74 o 
  -5  26   1        5.49        3.61      2.00 o 
  -4  26   1       15.83       10.65      3.24 o 
  -3  26   1       93.70      107.61     13.87 o 
  -2  26   1       79.37       83.37      9.83 o 
  -1  26   1        1.70        3.18      2.55 o 
   0  26   1        9.15        6.91      2.26 o 
   1  26   1       14.72       16.19      3.01 o 
   2  26   1       18.85       16.42      3.55 o 
   3  26   1       26.60       25.95      5.81 o 
   4  26   1       46.64       50.90      8.14 o 
   5  26   1       43.93       33.52      7.00 o 
  -4  27   1       76.58       60.73     14.11 o 
  -3  27   1       12.77       13.18      3.08 o 
  -2  27   1       47.06       49.74      9.65 o 
  -1  27   1       55.51       51.78      9.56 o 
   0  27   1       29.26       25.66      5.75 o 
   1  27   1       85.08       94.43      7.02 o 
   2  27   1        6.62        4.25      3.48 o 
   3  27   1       30.56       19.48      6.74 o 
   4  27   1       15.37       13.27      2.90 o 
  -4  28   1       28.30       24.39      6.59 o 
  -3  28   1       11.26        8.43      2.87 o 
  -2  28   1       24.94       16.01      4.78 o 
  -1  28   1       58.23       51.88     11.03 o 
   0  28   1       23.49       26.54      4.95 o 
   1  28   1      136.13      159.46      8.66 o 
   2  28   1       69.55       70.66     12.07 o 
   3  28   1       32.47       22.83      7.28 o 
  -3  29   1        0.71        3.04      2.09 o 
  -2  29   1      101.89      118.28      8.51 o 
  -1  29   1       41.37       49.07     11.74 o 
   0  29   1       70.97       64.04     14.19 o 
   1  29   1       68.79       69.57     12.51 o 
   2  29   1       12.23       10.98      5.07 o 
   3  29   1       16.52       14.46      4.98 o 
  -2  30   1      143.09      169.71     14.99 o 
  -1  30   1       18.48       22.21      6.80 o 
   0  30   1        3.36        3.98      1.90 o 
   1  30   1       76.09       72.72     18.70 o 
   2  30   1       24.88       25.04      8.71 o 
  -9   0   2       26.60       24.54      6.25 o 
  -8   0   2       22.49       22.46      6.77 o 
  -7   0   2       71.52       71.66     14.83 o 
  -6   0   2       37.46       36.43      5.85 o 
  -5   0   2     2004.90     2120.63     28.60 o 
  -4   0   2      809.75      812.80     26.46 o 
  -3   0   2      332.34      327.92      5.97 o 
  -2   0   2     3365.25     3150.29     26.93 o 
  -1   0   2    18010.52    17769.20     53.09 o 
   0   0   2    14445.99    13667.60     73.54 o 
   1   0   2       16.50       15.34      1.49 o 
   2   0   2     1605.87     1519.46     42.91 o 
   3   0   2      453.61      462.69     11.01 o 
   4   0   2      912.32      952.15     18.99 o 
   5   0   2       25.99       29.04      3.87 o 
   6   0   2        2.10        3.07      1.87 o 
   7   0   2       69.51       52.83     13.80 o 
   8   0   2       16.11       13.83      8.30 o 
   9   0   2       27.82       32.34     14.93 o 
  -9   1   2       41.14       33.47      6.09 o 
  -8   1   2       13.99       13.72      4.42 o 
  -7   1   2       50.16       52.81      7.22 o 
  -6   1   2      257.37      251.62      8.21 o 
  -5   1   2      132.62      146.46     10.34 o 
  -4   1   2     1319.10     1317.96     15.80 o 
  -3   1   2       54.81       59.25      4.76 o 
  -2   1   2      203.58      192.30      3.24 o 
  -1   1   2    23128.73    22545.58     71.06 o 
   0   1   2     1488.00     1396.82      5.89 o 
   1   1   2       37.73       34.75      0.84 o 
   2   1   2      102.04      108.22      1.25 o 
   3   1   2     1203.70     1193.85      8.04 o 
   4   1   2      191.35      194.03      3.66 o 
   5   1   2      562.62      547.76      5.35 o 
   6   1   2       19.91       17.07      2.99 o 
   7   1   2       25.55       23.05      4.21 o 
   8   1   2       13.60       21.72      6.75 o 
   9   1   2       42.91       34.06      8.78 o 
  -9   2   2       16.13       13.62      3.84 o 
  -8   2   2       74.36       64.42      9.17 o 
  -7   2   2      121.78      137.33     11.27 o 
  -6   2   2      438.17      458.15      9.07 o 
  -5   2   2      105.99      112.52      9.50 o 
  -4   2   2     1722.99     1776.90     27.57 o 
  -3   2   2       57.89       57.12      6.30 o 
  -2   2   2      203.59      204.88      4.15 o 
  -1   2   2    11253.49    11397.32     49.24 o 
   0   2   2     3610.89     3679.28     14.48 o 
   1   2   2      586.42      523.67      3.63 o 
   2   2   2       44.23       47.06      1.24 o 
   3   2   2      813.36      874.89      6.40 o 
   4   2   2     1529.15     1559.90     10.39 o 
   5   2   2        1.42        2.55      0.75 o 
   6   2   2      230.23      235.86      5.82 o 
   7   2   2      156.43      136.78      7.81 o 
   8   2   2       42.09       40.09      8.19 o 
   9   2   2        8.68        7.69      2.94 o 
  -9   3   2       34.66       30.78      5.34 o 
  -8   3   2       58.85       53.53      8.60 o 
  -7   3   2      102.14      110.16      9.59 o 
  -6   3   2      641.87      673.33     10.61 o 
  -5   3   2       61.85       65.23      6.25 o 
  -4   3   2     2025.43     2127.40     36.53 o 
  -3   3   2      325.42      323.94      5.37 o 
  -2   3   2      206.30      215.94      3.64 o 
  -1   3   2     1363.26     1387.24      5.28 o 
   0   3   2     2505.27     2383.75      8.37 o 
   1   3   2       11.69       11.00      0.98 o 
   2   3   2      738.39      746.08      4.30 o 
   3   3   2      617.30      664.92      5.27 o 
   4   3   2      373.47      401.86      4.96 o 
   5   3   2      221.27      216.59      7.46 o 
   6   3   2       91.62       76.29      7.41 o 
   7   3   2      348.37      337.40     11.70 o 
   8   3   2        5.76        3.67      3.60 o 
   9   3   2        1.67        2.49      2.74 o 
  -9   4   2       32.91       25.25      6.18 o 
  -8   4   2      257.62      270.38      9.66 o 
  -7   4   2       96.02      113.47     10.29 o 
  -6   4   2      956.85      977.05     12.40 o 
  -5   4   2       24.02       21.23      3.07 o 
  -4   4   2     1227.75     1228.78     12.50 o 
  -3   4   2       91.35       97.44      4.91 o 
  -2   4   2      370.13      361.81      3.74 o 
  -1   4   2     2667.62     2634.64      7.95 o 
   0   4   2      414.64      381.16      5.11 o 
   1   4   2      263.94      220.85      2.30 o 
   2   4   2     1193.97     1242.05      6.62 o 
   3   4   2      622.84      627.38      7.23 o 
   4   4   2      239.27      239.81      5.48 o 
   5   4   2       85.52       91.48      3.48 o 
   6   4   2       80.75       80.65      3.51 o 
   7   4   2        7.14        9.10      1.99 o 
   8   4   2       42.47       36.90      7.94 o 
   9   4   2       37.15       37.76      9.33 o 
  -9   5   2       39.05       26.45      6.67 o 
  -8   5   2        9.32       11.82      2.69 o 
  -7   5   2       72.34       77.89      8.65 o 
  -6   5   2      375.23      375.16      7.81 o 
  -5   5   2      197.95      206.39      6.38 o 
  -4   5   2      548.05      563.51      8.05 o 
  -3   5   2      181.27      173.42      3.95 o 
  -2   5   2      154.10      135.94      3.21 o 
  -1   5   2      445.86      372.23      4.39 o 
   0   5   2     1041.60      978.82      6.02 o 
   1   5   2      419.94      411.69      4.27 o 
   2   5   2      432.13      394.74      5.59 o 
   3   5   2      976.37     1005.98      7.72 o 
   4   5   2      169.42      158.97      2.81 o 
   5   5   2      365.79      344.17      4.42 o 
   6   5   2      383.56      362.75     10.47 o 
   7   5   2       84.58       81.53      5.81 o 
   8   5   2        9.35        6.44      4.36 o 
   9   5   2      182.60      205.37     30.99 o 
  -9   6   2       73.78       45.82      9.06 o 
  -8   6   2      184.43      174.39      9.03 o 
  -7   6   2      384.19      382.16     13.20 o 
  -6   6   2      743.90      742.48     10.75 o 
  -5   6   2       48.67       58.11      6.95 o 
  -4   6   2      117.26      114.43      5.20 o 
  -3   6   2      201.53      191.34      4.13 o 
  -2   6   2      157.38      152.80      3.15 o 
  -1   6   2      336.43      326.56      3.37 o 
   0   6   2        4.82        5.22      1.03 o 
   1   6   2     2514.55     2556.36      9.62 o 
   2   6   2      313.07      316.64      2.97 o 
   3   6   2      684.59      706.71     10.87 o 
   4   6   2      382.65      411.30      4.69 o 
   5   6   2       76.79       76.23      5.38 o 
   6   6   2      269.16      261.97      7.82 o 
   7   6   2      131.50      129.17      6.38 o 
   8   6   2       22.07       18.69      6.12 o 
   9   6   2       14.20       12.74      5.55 o 
  -9   7   2       13.72       10.40      3.46 o 
  -8   7   2        7.22        8.47      2.42 o 
  -7   7   2      122.06      135.91     13.25 o 
  -6   7   2      146.66      159.56     12.33 o 
  -5   7   2      191.79      201.53      7.02 o 
  -4   7   2      142.95      152.80     11.47 o 
  -3   7   2      942.49      941.55     13.38 o 
  -2   7   2      451.93      430.57      4.54 o 
  -1   7   2      308.88      286.21      3.27 o 
   0   7   2      318.40      308.28      4.15 o 
   1   7   2     1906.97     1952.90     12.43 o 
   2   7   2      356.40      367.89      3.96 o 
   3   7   2      390.91      436.45      4.63 o 
   4   7   2       92.02       85.51      6.02 o 
   5   7   2      865.98      873.46     12.54 o 
   6   7   2      256.58      264.85      5.46 o 
   7   7   2       57.40       49.37      6.79 o 
   8   7   2       41.63       42.92     10.37 o 
   9   7   2       38.70       28.42      6.42 o 
  -9   8   2       16.49       11.49      3.13 o 
  -8   8   2      183.99      181.14     15.81 o 
  -7   8   2      110.34      113.93      9.47 o 
  -6   8   2      537.97      546.57     14.15 o 
  -5   8   2      146.27      149.43     10.34 o 
  -4   8   2      174.86      176.88      6.67 o 
  -3   8   2     1995.69     2053.37     15.29 o 
  -2   8   2      385.37      393.74      5.40 o 
  -1   8   2        6.56        6.81      0.77 o 
   0   8   2      266.07      264.58      3.52 o 
   1   8   2      314.51      303.50      3.00 o 
   2   8   2      116.98      119.14      2.47 o 
   3   8   2      598.27      622.07      5.62 o 
   4   8   2      175.87      189.19      3.93 o 
   5   8   2       49.16       50.48      6.26 o 
   6   8   2      882.49      963.53     14.46 o 
   7   8   2      164.71      155.47      6.79 o 
   8   8   2       16.73       18.15      5.43 o 
   9   8   2       80.75       74.26     19.61 o 
  -8   9   2       51.77       52.18      6.65 o 
  -7   9   2      478.55      485.62     11.75 o 
  -6   9   2      160.47      161.22      8.14 o 
  -5   9   2       48.36       59.73      7.35 o 
  -4   9   2      311.11      295.85      6.82 o 
  -3   9   2      360.48      351.05      6.46 o 
  -2   9   2       56.64       53.31      3.75 o 
  -1   9   2      148.55      144.46      3.59 o 
   0   9   2      431.34      404.90      3.09 o 
   1   9   2     1075.05     1132.00      9.49 o 
   2   9   2      622.37      653.26      5.40 o 
   3   9   2      258.59      267.22      3.84 o 
   4   9   2      135.08      131.79      4.07 o 
   5   9   2      194.08      204.40      5.60 o 
   6   9   2      216.61      224.31      6.61 o 
   7   9   2        9.74        9.01      2.45 o 
   8   9   2       10.05        3.93      2.87 o 
  -8  10   2       58.83       52.13      7.93 o 
  -7  10   2      111.01      122.35     14.07 o 
  -6  10   2       88.52       97.41      9.63 o 
  -5  10   2      313.17      309.35      8.39 o 
  -4  10   2      151.77      142.33      5.18 o 
  -3  10   2      929.08      936.89     10.59 o 
  -2  10   2      300.67      294.46      4.39 o 
  -1  10   2       73.57       75.89      2.29 o 
   0  10   2       89.05       80.26      4.99 o 
   1  10   2      109.33      114.43      3.03 o 
   2  10   2      313.48      335.67      4.86 o 
   3  10   2      231.77      252.20      4.09 o 
   4  10   2       97.21       97.55      7.72 o 
   5  10   2      961.89     1043.74     12.92 o 
   6  10   2       28.99       31.53      5.77 o 
   7  10   2      179.68      171.95      5.66 o 
   8  10   2       49.65       37.38      9.92 o 
  -8  11   2        4.02        5.20      1.93 o 
  -7  11   2      152.62      149.21     12.81 o 
  -6  11   2      549.07      576.25      8.75 o 
  -5  11   2       11.39       17.45      2.79 o 
  -4  11   2      141.25      151.54      8.08 o 
  -3  11   2      121.48      120.47      7.62 o 
  -2  11   2      295.50      294.86      6.19 o 
  -1  11   2       38.30       36.28      5.68 o 
   0  11   2      878.72      872.97      7.71 o 
   1  11   2     1600.84     1709.60     15.76 o 
   2  11   2      126.15      137.91      3.42 o 
   3  11   2       82.98       91.44      4.13 o 
   4  11   2       19.47       23.52      2.94 o 
   5  11   2       88.18       98.60      9.25 o 
   6  11   2      162.09      170.07      4.92 o 
   7  11   2      137.55      148.13      7.81 o 
   8  11   2       71.84       76.08     19.82 o 
  -8  12   2        2.32        3.44      1.62 o 
  -7  12   2       78.53       75.64      9.08 o 
  -6  12   2       25.52       23.57      4.13 o 
  -5  12   2       42.80       41.57      5.34 o 
  -4  12   2       39.24       37.52      4.30 o 
  -3  12   2      267.07      289.50      8.55 o 
  -2  12   2      369.81      371.32      5.58 o 
  -1  12   2      154.77      146.50      2.07 o 
   0  12   2      200.94      179.32      5.26 o 
   1  12   2       84.38       77.39      4.92 o 
   2  12   2      132.36      121.60      4.41 o 
   3  12   2      242.85      253.49      5.55 o 
   4  12   2      706.93      692.91      8.52 o 
   5  12   2      621.81      629.77     10.50 o 
   6  12   2       26.64       23.31      3.50 o 
   7  12   2       76.39       77.68     11.39 o 
   8  12   2       20.83       25.94      7.79 o 
  -8  13   2        8.54       11.28      2.84 o 
  -7  13   2       29.13       27.92      4.77 o 
  -6  13   2      439.34      476.67     10.17 o 
  -5  13   2      103.74      106.19      9.38 o 
  -4  13   2       37.57       37.94      4.80 o 
  -3  13   2      289.43      298.80      7.98 o 
  -2  13   2      125.32      143.14      4.78 o 
  -1  13   2      277.00      266.54      4.29 o 
   0  13   2       69.94       66.68      2.44 o 
   1  13   2      347.29      360.83      5.59 o 
   2  13   2       30.28       32.17      3.76 o 
   3  13   2      582.02      580.16      8.09 o 
   4  13   2     1521.96     1556.92     20.48 o 
   5  13   2      156.35      156.58      5.49 o 
   6  13   2      319.09      315.66      7.39 o 
   7  13   2      176.19      196.78     11.20 o 
   8  13   2       37.46       39.53      8.25 o 
  -8  14   2       35.69       24.09      5.93 o 
  -7  14   2       60.28       48.57      7.51 o 
  -6  14   2      196.25      188.62      9.71 o 
  -5  14   2      146.44      150.81     10.97 o 
  -4  14   2       30.45       33.28      4.46 o 
  -3  14   2       94.05       99.38      7.75 o 
  -2  14   2      390.33      394.74      5.27 o 
  -1  14   2       13.99       13.67      1.64 o 
   0  14   2      543.57      526.13      5.47 o 
   1  14   2      202.46      192.45      3.57 o 
   2  14   2        2.89        2.44      1.19 o 
   3  14   2        2.96        2.83      1.54 o 
   4  14   2     1773.87     1863.35     25.18 o 
   5  14   2       81.90       80.03     10.41 o 
   6  14   2      161.95      173.57     10.86 o 
   7  14   2      161.97      194.22     16.03 o 
   8  14   2       11.82       17.07     10.71 o 
  -8  15   2       50.53       39.24      7.74 o 
  -7  15   2       24.77       22.55      4.79 o 
  -6  15   2       95.06       93.64     11.19 o 
  -5  15   2       32.10       33.97      4.50 o 
  -4  15   2      177.76      175.10     10.23 o 
  -3  15   2       27.61       27.65      3.40 o 
  -2  15   2        7.17        9.50      1.47 o 
  -1  15   2      117.33      106.75      4.56 o 
   0  15   2        3.62        4.31      0.94 o 
   1  15   2      505.35      487.31      6.71 o 
   2  15   2      167.15      167.72      6.36 o 
   3  15   2      272.10      261.60      5.71 o 
   4  15   2      321.52      340.49      6.49 o 
   5  15   2      130.66      131.97      6.60 o 
   6  15   2      236.40      264.50      8.58 o 
   7  15   2        1.75        1.67      2.20 o 
   8  15   2       53.39       51.67     18.40 o 
  -8  16   2        1.33        6.28      6.36 o 
  -7  16   2       66.54       63.32      9.44 o 
  -6  16   2       57.89       53.82      7.61 o 
  -5  16   2        9.78        9.17      2.06 o 
  -4  16   2       67.33       73.09      5.25 o 
  -3  16   2      145.74      154.75      5.24 o 
  -2  16   2       73.40       67.99      5.05 o 
  -1  16   2      185.24      177.55      5.28 o 
   0  16   2      381.20      356.69      5.10 o 
   1  16   2       28.43       30.82      3.66 o 
   2  16   2      237.46      226.65     11.71 o 
   3  16   2       41.50       52.00      5.96 o 
   4  16   2      296.97      311.00      6.89 o 
   5  16   2       70.48       65.81      7.97 o 
   6  16   2       32.24       30.91      4.94 o 
   7  16   2       93.19      103.98     16.00 o 
  -7  17   2       12.13        9.89      2.56 o 
  -6  17   2      245.75      247.94      8.00 o 
  -5  17   2       27.49       31.02      4.57 o 
  -4  17   2      197.33      188.81     10.95 o 
  -3  17   2      192.07      182.60      8.41 o 
  -2  17   2      263.83      263.87      5.64 o 
  -1  17   2      802.45      802.46     13.59 o 
   0  17   2      449.46      439.61      7.34 o 
   1  17   2      579.47      576.36      9.60 o 
   2  17   2      202.77      198.73      9.10 o 
   3  17   2      236.63      263.40      7.29 o 
   4  17   2       12.11       11.41      1.93 o 
   5  17   2      116.94      126.89      9.70 o 
   6  17   2       89.30       87.52     10.96 o 
   7  17   2       54.67       47.90     10.71 o 
  -7  18   2       83.97       68.07     11.32 o 
  -6  18   2        2.77        3.35      1.82 o 
  -5  18   2       26.73       20.61      3.47 o 
  -4  18   2       58.52       64.80      6.54 o 
  -3  18   2      146.61      156.63      6.74 o 
  -2  18   2      284.02      278.46     10.17 o 
  -1  18   2      153.50      153.65      6.37 o 
   0  18   2       72.50       66.88      5.74 o 
   1  18   2      140.23      124.35      5.96 o 
   2  18   2      266.20      277.52      7.29 o 
   3  18   2      168.55      170.34      7.60 o 
   4  18   2     1034.75     1023.07     16.17 o 
   5  18   2      187.89      200.14      5.67 o 
   6  18   2        5.80        4.35      2.12 o 
   7  18   2       28.98       21.66      5.28 o 
  -7  19   2        4.99        3.98      1.97 o 
  -6  19   2      119.70      110.11     19.74 o 
  -5  19   2      132.97      121.61      9.80 o 
  -4  19   2      488.62      492.46     24.82 o 
  -3  19   2      166.14      164.14      7.29 o 
  -2  19   2       30.18       30.02      3.93 o 
  -1  19   2       95.90       97.18      5.35 o 
   0  19   2      958.78      977.31     10.73 o 
   1  19   2     1017.86     1049.38     15.24 o 
   2  19   2       42.57       44.00      5.55 o 
   3  19   2      952.46      935.05     21.72 o 
   4  19   2        6.62        8.30      1.85 o 
   5  19   2       15.10       14.38      2.95 o 
   6  19   2      111.33      109.27     15.95 o 
   7  19   2        2.88        4.85      2.57 o 
  -7  20   2       21.09       17.84      4.22 o 
  -6  20   2        1.50        5.09      2.63 o 
  -5  20   2       65.75       56.07     10.60 o 
  -4  20   2      127.07      123.49     14.70 o 
  -3  20   2       38.88       38.22      5.75 o 
  -2  20   2      435.55      431.09      8.51 o 
  -1  20   2       65.07       67.55      6.85 o 
   0  20   2      105.23      110.66      6.29 o 
   1  20   2     1312.92     1311.18     21.79 o 
   2  20   2        7.78        6.41      1.95 o 
   3  20   2      317.88      342.58     14.08 o 
   4  20   2       93.98       85.28      7.77 o 
   5  20   2       59.87       54.91      7.61 o 
   6  20   2       22.65       20.83      3.77 o 
   7  20   2       90.73       61.97     16.77 o 
  -6  21   2        8.49       11.49      4.11 o 
  -5  21   2       15.65       11.54      3.06 o 
  -4  21   2        2.60        3.63      1.76 o 
  -3  21   2      174.41      173.03     12.52 o 
  -2  21   2      140.49      132.96      5.04 o 
  -1  21   2        9.73        9.87      2.16 o 
   0  21   2      505.34      507.20     10.30 o 
   1  21   2      170.42      141.22     17.12 o 
   2  21   2      299.48      300.57      7.04 o 
   3  21   2      276.05      281.08      6.69 o 
   4  21   2       41.69       39.44      5.69 o 
   5  21   2       75.00       54.50      8.40 o 
   6  21   2      130.41      131.18      7.96 o 
  -6  22   2       18.42       11.62      5.22 o 
  -5  22   2        5.48        6.35      2.73 o 
  -4  22   2       84.91       85.04     15.46 o 
  -3  22   2       48.98       54.91      9.57 o 
  -2  22   2      283.44      281.46     11.95 o 
  -1  22   2      160.28      161.65      7.68 o 
   0  22   2       35.85       33.11      4.71 o 
   1  22   2       51.60       49.43      6.68 o 
   2  22   2      318.23      302.18      9.11 o 
   3  22   2      215.19      231.04     10.47 o 
   4  22   2       67.09       64.37      9.20 o 
   5  22   2       33.85       22.77      4.22 o 
   6  22   2       44.20       39.87      8.74 o 
  -6  23   2       32.92       24.01      6.19 o 
  -5  23   2        3.37        3.94      2.30 o 
  -4  23   2      153.55      160.31     20.90 o 
  -3  23   2       25.23       30.44      5.00 o 
  -2  23   2      216.27      234.72     11.55 o 
  -1  23   2       17.67       13.45      4.08 o 
   0  23   2      116.25      106.19     11.81 o 
   1  23   2       12.28       10.42      2.51 o 
   2  23   2       21.07       18.74      3.97 o 
   3  23   2       36.11       37.91      6.71 o 
   4  23   2        8.05        6.29      1.83 o 
   5  23   2       40.34       34.29      7.31 o 
   6  23   2       68.57       65.76     14.66 o 
  -5  24   2       41.99       32.88      7.37 o 
  -4  24   2       23.74       15.62      3.73 o 
  -3  24   2      133.67      133.35     15.65 o 
  -2  24   2       26.11       33.07      5.82 o 
  -1  24   2       25.01       18.60      4.29 o 
   0  24   2      124.53      126.50     13.87 o 
   1  24   2        5.45        5.72      2.20 o 
   2  24   2       14.82       13.37      2.67 o 
   3  24   2        9.94        8.26      2.05 o 
   4  24   2        1.84        2.84      1.56 o 
   5  24   2       27.06       21.64      6.44 o 
  -5  25   2       76.49       74.87     15.14 o 
  -4  25   2       10.56        8.67      2.97 o 
  -3  25   2       57.18       59.41      8.64 o 
  -2  25   2       23.42       21.70      4.54 o 
  -1  25   2       51.88       46.00      7.75 o 
   0  25   2       30.65       33.49      6.86 o 
   1  25   2       83.90       82.36     14.74 o 
   2  25   2       51.44       45.14      8.79 o 
   3  25   2      105.52      101.03     16.04 o 
   4  25   2       55.50       47.41      9.52 o 
   5  25   2       98.88       86.05     18.20 o 
  -4  26   2       15.24       12.96      4.46 o 
  -3  26   2      123.57      122.26     20.51 o 
  -2  26   2       33.48       41.90      8.72 o 
  -1  26   2       65.89       78.48     11.32 o 
   0  26   2       12.16       17.19      4.23 o 
   1  26   2        8.43       15.32      3.80 o 
   2  26   2        7.81        7.03      2.84 o 
   3  26   2        0.63        3.29      1.53 o 
   4  26   2        6.64        4.22      2.33 o 
  -4  27   2       43.84       34.58      7.97 o 
  -3  27   2       20.43       17.35      4.17 o 
  -2  27   2       17.29       15.68      6.26 o 
  -1  27   2       45.51       42.18      6.27 o 
   0  27   2       33.94       33.85      6.40 o 
   1  27   2       25.84       23.72      6.20 o 
   2  27   2       53.04       56.67     10.03 o 
   3  27   2      231.97      290.06     14.33 o 
   4  27   2       13.27       17.55      4.63 o 
  -3  28   2        6.53        8.69      2.79 o 
  -2  28   2       29.44       29.38      6.92 o 
  -1  28   2      154.75      213.05     13.62 o 
   0  28   2        4.42        3.84      2.80 o 
   1  28   2       17.36       14.90      3.93 o 
   2  28   2      136.26      157.25     22.99 o 
   3  28   2       54.66       38.07      8.49 o 
  -2  29   2       18.21       20.46      6.55 o 
  -1  29   2       40.67       50.90      9.96 o 
   0  29   2       41.26       43.32     11.64 o 
   1  29   2        2.47        2.29      2.51 o 
   2  29   2       10.18        8.09      3.97 o 
  -1  30   2      119.53      100.21     24.18 o 
   0  30   2       23.98       24.88      5.67 o 
   1  30   2       29.43       25.42      7.14 o 
  -9   0   3       19.54       18.09      6.25 o 
  -8   0   3       18.33       18.96      4.54 o 
  -7   0   3       21.31       24.39      5.35 o 
  -6   0   3        1.00        4.23      3.17 o 
  -5   0   3        0.19        3.44      2.64 o 
  -4   0   3      109.36       99.53     11.32 o 
  -3   0   3       91.34       85.04      5.35 o 
  -2   0   3      100.44      110.50      4.67 o 
  -1   0   3        5.07        4.49      0.95 o 
   0   0   3     1014.83      992.38     12.69 o 
   1   0   3      222.76      242.19      3.13 o 
   2   0   3      992.75      971.78     35.39 o 
   3   0   3     1203.68     1276.38     26.92 o 
   4   0   3       84.09       77.54     16.26 o 
   5   0   3       19.78       16.62      3.32 o 
   6   0   3       67.94       63.86      5.87 o 
   7   0   3       16.61       14.98      5.24 o 
   8   0   3        0.04        3.19      2.62 o 
   9   0   3        8.52        5.71      4.58 o 
  -9   1   3       27.21       23.57      4.64 o 
  -8   1   3       17.36       10.18      2.43 o 
  -7   1   3       70.72       60.15      7.50 o 
  -6   1   3        4.35        7.37      3.11 o 
  -5   1   3      143.63      148.86      6.91 o 
  -4   1   3      863.10      899.24     14.21 o 
  -3   1   3     1174.72     1195.88     13.98 o 
  -2   1   3      196.11      181.10      6.11 o 
  -1   1   3       80.14       74.73      2.13 o 
   0   1   3      254.31      255.64      3.68 o 
   1   1   3      293.51      268.55      2.27 o 
   2   1   3      648.18      655.57     11.56 o 
   3   1   3      202.76      219.11      7.84 o 
   4   1   3       27.56       26.92      3.06 o 
   5   1   3       18.56       17.57      1.72 o 
   6   1   3       13.73       12.11      1.75 o 
   7   1   3      179.64      189.51     21.50 o 
   8   1   3        2.36        6.16      3.95 o 
   9   1   3       26.06       21.17      7.04 o 
  -9   2   3       38.64       25.48      5.32 o 
  -8   2   3       35.49       23.09      4.57 o 
  -7   2   3       31.57       29.88      5.13 o 
  -6   2   3      292.47      294.97      9.31 o 
  -5   2   3       60.47       69.77      7.82 o 
  -4   2   3      148.91      140.73     10.55 o 
  -3   2   3      289.10      295.85      4.87 o 
  -2   2   3      914.82      856.75     11.20 o 
  -1   2   3      214.37      211.89      2.73 o 
   0   2   3      355.84      347.05      3.01 o 
   1   2   3      655.46      638.69      4.00 o 
   2   2   3      528.40      532.17      7.01 o 
   3   2   3      656.64      705.93     12.17 o 
   4   2   3       57.50       54.13      2.04 o 
   5   2   3      205.97      200.82      5.52 o 
   6   2   3        0.91        0.84      0.83 o 
   7   2   3       73.06       76.90     11.30 o 
   8   2   3       39.64       41.00      6.22 o 
   9   2   3       27.71       28.93      6.48 o 
  -9   3   3        9.71        7.40      2.66 o 
  -8   3   3      260.74      219.27     19.65 o 
  -7   3   3       46.25       34.50      5.49 o 
  -6   3   3      311.96      316.16      7.53 o 
  -5   3   3      173.69      184.72      8.41 o 
  -4   3   3      270.71      270.94      9.55 o 
  -3   3   3     1181.13     1208.60     10.85 o 
  -2   3   3      529.57      520.75      6.93 o 
  -1   3   3      735.72      735.06      5.03 o 
   0   3   3      505.84      501.15      3.65 o 
   1   3   3      932.34      918.97      7.05 o 
   2   3   3     1524.34     1636.04      9.66 o 
   3   3   3      164.13      176.96      2.36 o 
   4   3   3      196.92      194.41      2.26 o 
   5   3   3       91.15       85.90      4.39 o 
   6   3   3      109.20      111.12      5.44 o 
   7   3   3      167.28      155.93     23.16 o 
   8   3   3       66.76       59.51     15.52 o 
   9   3   3      204.58      199.85     31.79 o 
  -9   4   3      111.89       83.37     12.53 o 
  -8   4   3      254.94      230.34     12.07 o 
  -7   4   3      114.19      119.04     15.92 o 
  -6   4   3      385.07      404.98      9.27 o 
  -5   4   3       23.95       32.16      4.41 o 
  -4   4   3       74.00       76.49      7.67 o 
  -3   4   3      161.08      167.38      6.44 o 
  -2   4   3      214.04      213.80      6.84 o 
  -1   4   3     1092.11     1083.48      6.55 o 
   0   4   3     1086.22     1089.59      7.68 o 
   1   4   3      588.87      633.09      5.57 o 
   2   4   3     2235.82     2397.37     14.23 o 
   3   4   3       11.07        9.01      0.84 o 
   4   4   3       65.73       62.79      2.40 o 
   5   4   3      217.57      193.50      2.75 o 
   6   4   3      207.18      198.12      5.11 o 
   7   4   3      124.71      102.86     22.13 o 
   8   4   3       44.63       38.78      7.47 o 
  -9   5   3        4.70        4.02      2.20 o 
  -8   5   3      114.12       88.29     10.34 o 
  -7   5   3       73.33       82.18      9.66 o 
  -6   5   3      368.27      369.57      9.32 o 
  -5   5   3       39.26       32.18      4.39 o 
  -4   5   3       23.77       26.70      3.37 o 
  -3   5   3      222.21      220.06      4.51 o 
  -2   5   3       17.10       15.83      2.02 o 
  -1   5   3      763.69      760.50      9.48 o 
   0   5   3      515.20      525.11      3.92 o 
   1   5   3      331.26      303.46      3.01 o 
   2   5   3      528.79      567.08      4.42 o 
   3   5   3      173.47      180.69      2.44 o 
   4   5   3      177.70      172.42      2.66 o 
   5   5   3       93.90       82.59      5.07 o 
   6   5   3       14.96       13.12      1.77 o 
   7   5   3       40.93       45.16      8.97 o 
   8   5   3       65.06       67.38     11.77 o 
  -8   6   3      425.89      435.19     17.47 o 
  -7   6   3      117.26      115.02     10.56 o 
  -6   6   3       53.41       49.68      6.18 o 
  -5   6   3      142.03      154.26      6.94 o 
  -4   6   3      318.23      315.95     13.54 o 
  -3   6   3      378.35      364.99      5.94 o 
  -2   6   3      323.26      319.56      3.58 o 
  -1   6   3     1495.06     1504.42     22.99 o 
   0   6   3     1269.60     1270.55     11.33 o 
   1   6   3     1279.75     1372.37      8.87 o 
   2   6   3       85.65       91.29      1.86 o 
   3   6   3      151.41      138.23      2.11 o 
   4   6   3      164.20      169.06      4.68 o 
   5   6   3       25.98       20.80      2.71 o 
   6   6   3      118.42      113.61      6.28 o 
   7   6   3      311.59      327.09     10.74 o 
   8   6   3      110.45      124.78     18.82 o 
  -8   7   3      711.97      726.43     14.41 o 
  -7   7   3      230.67      259.33     12.54 o 
  -6   7   3       25.59       21.42      3.86 o 
  -5   7   3       80.35       81.21      8.02 o 
  -4   7   3      172.59      179.38      8.85 o 
  -3   7   3      468.95      492.22      9.17 o 
  -2   7   3      296.15      272.01      3.30 o 
  -1   7   3      359.17      347.34      5.17 o 
   0   7   3      124.19      122.17      2.24 o 
   1   7   3      102.59      113.08      2.07 o 
   2   7   3      294.22      304.00      2.89 o 
   3   7   3      200.76      202.11      3.11 o 
   4   7   3      563.60      533.46      9.36 o 
   5   7   3      265.70      258.85      5.90 o 
   6   7   3       17.71       25.73      3.95 o 
   7   7   3       55.12       54.56      8.67 o 
   8   7   3        6.84        5.73      3.02 o 
  -8   8   3      185.03      160.04     16.86 o 
  -7   8   3      358.76      362.22     13.91 o 
  -6   8   3      428.17      425.69     12.72 o 
  -5   8   3      181.77      195.87     10.16 o 
  -4   8   3      254.92      261.06     18.79 o 
  -3   8   3      332.67      333.79      5.10 o 
  -2   8   3      372.58      354.34      4.26 o 
  -1   8   3      420.02      421.67     12.24 o 
   0   8   3      437.59      456.72      7.33 o 
   1   8   3     2615.39     2909.03     21.03 o 
   2   8   3      216.36      214.57      2.84 o 
   3   8   3      210.18      209.35      3.40 o 
   4   8   3      368.36      374.47      6.95 o 
   5   8   3      939.79      966.06     20.11 o 
   6   8   3       41.12       32.50      5.63 o 
   7   8   3      105.33      113.89     16.18 o 
   8   8   3      179.74      226.72     20.11 o 
  -8   9   3      265.67      260.16     12.08 o 
  -7   9   3      233.22      244.79     15.26 o 
  -6   9   3       38.25       45.48      6.20 o 
  -5   9   3       44.53       47.46      5.48 o 
  -4   9   3       33.12       41.19      5.53 o 
  -3   9   3      143.77      157.52      8.09 o 
  -2   9   3        8.97       13.51      1.56 o 
  -1   9   3       48.75       42.39      6.27 o 
   0   9   3      491.05      459.86     22.50 o 
   1   9   3     1211.84     1261.95      8.64 o 
   2   9   3       14.99       18.06      1.72 o 
   3   9   3       91.52       87.45      4.38 o 
   4   9   3      550.33      521.67      8.99 o 
   5   9   3      745.66      754.49      8.71 o 
   6   9   3       21.16       16.27      3.10 o 
   7   9   3       25.81       24.76      6.97 o 
   8   9   3        6.20        5.02      3.92 o 
  -8  10   3       19.06       15.96      3.72 o 
  -7  10   3      111.20      118.15      8.40 o 
  -6  10   3       61.67       64.40      7.46 o 
  -5  10   3       86.86       93.09      7.92 o 
  -4  10   3       27.43       33.71      4.09 o 
  -3  10   3       25.84       25.34      3.10 o 
  -2  10   3       24.00       26.16      2.49 o 
  -1  10   3      367.27      355.55      7.52 o 
   0  10   3      159.81      154.62      7.13 o 
   1  10   3      420.19      455.59      6.74 o 
   2  10   3      869.54      900.83      7.09 o 
   3  10   3      134.06      144.36      4.47 o 
   4  10   3      485.36      489.94      9.15 o 
   5  10   3      655.06      638.84      8.66 o 
   6  10   3       23.72       29.88      5.77 o 
   7  10   3       72.55       67.10     19.05 o 
   8  10   3       13.03       16.49      4.70 o 
  -8  11   3       62.86       51.27      9.72 o 
  -7  11   3       71.81       67.20      8.60 o 
  -6  11   3      195.78      202.38      8.28 o 
  -5  11   3       98.84      111.02     10.34 o 
  -4  11   3      132.71      138.30     10.38 o 
  -3  11   3      209.30      216.63      4.28 o 
  -2  11   3       28.10       24.21      2.20 o 
  -1  11   3      394.51      384.74      7.12 o 
   0  11   3      990.56     1017.92     29.01 o 
   1  11   3       45.74       46.82      2.77 o 
   2  11   3      299.99      317.61      4.23 o 
   3  11   3      349.08      359.99     11.91 o 
   4  11   3      122.94      116.51      6.08 o 
   5  11   3       21.03       20.67      3.12 o 
   6  11   3      123.28      131.50      5.54 o 
   7  11   3       52.41       52.82     11.73 o 
   8  11   3        9.47        4.98      3.93 o 
  -8  12   3       28.27       16.27      5.05 o 
  -7  12   3       14.08       15.44      2.48 o 
  -6  12   3        8.59        5.60      2.04 o 
  -5  12   3       92.29      104.57      9.23 o 
  -4  12   3       83.10       90.46     10.20 o 
  -3  12   3       37.57       35.14      4.30 o 
  -2  12   3      628.07      637.36      7.25 o 
  -1  12   3       68.66       83.12      8.44 o 
   0  12   3       29.56       39.26      6.21 o 
   1  12   3      149.87      158.75      6.28 o 
   2  12   3       24.06       24.46      2.84 o 
   3  12   3      172.64      169.04      4.31 o 
   4  12   3      102.98      102.66      8.39 o 
   5  12   3      172.08      168.00      5.13 o 
   6  12   3       19.77       28.73      5.12 o 
   7  12   3        2.50        6.64      2.86 o 
   8  12   3       90.09       91.03     15.49 o 
  -8  13   3        5.20        5.40      2.51 o 
  -7  13   3       66.87       65.42     10.36 o 
  -6  13   3      268.71      259.85      9.64 o 
  -5  13   3       32.84       37.96      5.54 o 
  -4  13   3       47.83       45.93      5.76 o 
  -3  13   3      195.58      186.61      7.14 o 
  -2  13   3      255.12      246.49      4.28 o 
  -1  13   3      191.94      200.36      6.51 o 
   0  13   3      141.50      138.21      6.19 o 
   1  13   3      239.48      233.32      6.16 o 
   2  13   3      426.31      408.64      7.68 o 
   3  13   3       37.97       38.85      5.76 o 
   4  13   3      837.27      874.37     10.22 o 
   5  13   3      643.72      650.61     11.42 o 
   6  13   3       42.71       41.00      7.42 o 
   7  13   3        0.98        1.53      1.75 o 
   8  13   3       36.95       30.90     11.96 o 
  -8  14   3       27.95       20.79      5.41 o 
  -7  14   3        7.01        4.68      1.56 o 
  -6  14   3       13.59       16.37      3.38 o 
  -5  14   3       30.17       32.75      4.51 o 
  -4  14   3       50.27       58.51      6.24 o 
  -3  14   3       36.50       36.98      3.59 o 
  -2  14   3      264.23      266.13      7.57 o 
  -1  14   3      488.47      461.04      9.11 o 
   0  14   3      114.66      121.21     11.35 o 
   1  14   3       96.66       90.61      4.47 o 
   2  14   3      237.29      229.49      4.38 o 
   3  14   3      120.02      127.40      5.57 o 
   4  14   3      979.81     1036.61     12.26 o 
   5  14   3        0.72        2.49      1.44 o 
   6  14   3       35.21       28.62      6.40 o 
   7  14   3       15.84       16.92      5.09 o 
  -7  15   3       63.02       52.13     10.95 o 
  -6  15   3       49.87       41.80      6.88 o 
  -5  15   3       34.47       31.40      4.87 o 
  -4  15   3      119.82      123.55      6.97 o 
  -3  15   3      112.69      110.75      4.62 o 
  -2  15   3      136.68      117.19     14.79 o 
  -1  15   3      143.98      151.15      8.16 o 
   0  15   3      524.12      540.45     13.96 o 
   1  15   3      298.79      290.57      4.12 o 
   2  15   3      857.86      867.26      7.87 o 
   3  15   3      110.06      109.16      5.41 o 
   4  15   3       80.74       92.39      8.37 o 
   5  15   3       16.76       16.97      2.55 o 
   6  15   3       78.60       74.87     10.47 o 
   7  15   3       24.29       24.29      7.24 o 
  -7  16   3      110.24       89.33     14.01 o 
  -6  16   3      123.79      119.15     16.05 o 
  -5  16   3       16.04       15.46      3.38 o 
  -4  16   3       21.36       24.82      3.44 o 
  -3  16   3      407.42      420.95      6.85 o 
  -2  16   3      442.65      459.88      9.75 o 
  -1  16   3      769.00      769.58     17.56 o 
   0  16   3       66.57       58.31      8.73 o 
   1  16   3      660.47      649.79      6.19 o 
   2  16   3     1154.69     1154.10     11.80 o 
   3  16   3      197.74      182.53      5.95 o 
   4  16   3      164.04      164.40      7.05 o 
   5  16   3      177.67      186.44      7.67 o 
   6  16   3       67.95       67.52     10.06 o 
   7  16   3       20.59       24.86      7.57 o 
  -7  17   3       57.91       49.18      9.06 o 
  -6  17   3        2.57        4.34      2.55 o 
  -5  17   3       31.52       26.53      6.04 o 
  -4  17   3      129.56      138.18     13.85 o 
  -3  17   3      115.21      113.33      7.78 o 
  -2  17   3      118.52      126.98      7.33 o 
  -1  17   3      652.97      670.32     12.12 o 
   0  17   3      408.41      381.96      9.87 o 
   1  17   3       16.64       16.36      2.27 o 
   2  17   3     1027.48      999.27     11.07 o 
   3  17   3        5.07        5.94      1.73 o 
   4  17   3        8.26        6.42      1.65 o 
   5  17   3      109.14      105.38      6.63 o 
   6  17   3       49.72       46.09     10.20 o 
   7  17   3       45.28       30.33     19.77 o 
  -7  18   3        0.08        2.41      2.00 o 
  -6  18   3      300.79      312.46     14.35 o 
  -5  18   3       18.22       18.05      3.83 o 
  -4  18   3       48.64       46.22      8.25 o 
  -3  18   3        6.66        9.88      2.93 o 
  -2  18   3      377.51      390.89      8.89 o 
  -1  18   3      978.20      996.47     14.25 o 
   0  18   3      207.76      217.56      7.76 o 
   1  18   3      510.14      512.60      6.81 o 
   2  18   3      261.33      266.94      5.89 o 
   3  18   3       17.47       17.87      3.08 o 
   4  18   3      308.23      298.41      6.43 o 
   5  18   3       29.90       25.80      4.26 o 
   6  18   3        2.92        4.03      1.91 o 
   7  18   3       23.24       19.31      7.72 o 
  -7  19   3        2.28        4.78      2.58 o 
  -6  19   3      176.53      165.09     19.42 o 
  -5  19   3       48.63       42.81      8.08 o 
  -4  19   3        6.29        8.29      3.07 o 
  -3  19   3      151.14      153.00      8.72 o 
  -2  19   3       75.30       83.03      9.96 o 
  -1  19   3      929.67      941.69     16.46 o 
   0  19   3      634.80      657.45     11.42 o 
   1  19   3      277.77      286.40      7.62 o 
   2  19   3      133.92      145.11      7.51 o 
   3  19   3       52.34       53.21      5.83 o 
   4  19   3       77.24       71.62      9.19 o 
   5  19   3       83.17       92.68      6.42 o 
   6  19   3       41.89       39.28      8.07 o 
  -6  20   3        5.12        5.67      2.53 o 
  -5  20   3       11.97       11.82      3.15 o 
  -4  20   3      129.98      150.87     17.36 o 
  -3  20   3      147.54      158.92     12.70 o 
  -2  20   3      575.04      579.39     19.84 o 
  -1  20   3     1224.93     1309.46     23.86 o 
   0  20   3      748.76      743.29     16.52 o 
   1  20   3      614.19      576.53     14.98 o 
   2  20   3      151.42      140.90      6.18 o 
   3  20   3      377.94      385.71      7.22 o 
   4  20   3        2.59        3.55      1.58 o 
   5  20   3       68.98       57.43     10.58 o 
   6  20   3        8.06        5.45      2.43 o 
  -6  21   3       22.88       16.00      4.94 o 
  -5  21   3       32.11       29.64      5.95 o 
  -4  21   3       23.06       22.82      4.61 o 
  -3  21   3        1.50        3.15      1.75 o 
  -2  21   3      511.02      565.91     16.92 o 
  -1  21   3      132.24      130.95     16.08 o 
   0  21   3      220.29      224.06     12.19 o 
   1  21   3        3.79        5.09      2.75 o 
   2  21   3      348.90      336.91      9.32 o 
   3  21   3        6.22        4.24      1.71 o 
   4  21   3       10.72       11.56      2.33 o 
   5  21   3       46.75       49.89      9.87 o 
   6  21   3        4.00        3.86      1.84 o 
  -6  22   3       14.31       12.33      2.62 o 
  -5  22   3       15.74       10.18      3.99 o 
  -4  22   3      145.27      154.74     17.29 o 
  -3  22   3        0.26        3.12      1.53 o 
  -2  22   3       16.85       17.02      3.46 o 
  -1  22   3      344.91      368.08     13.35 o 
   0  22   3      101.96       92.85     12.23 o 
   1  22   3       23.92       22.66      4.16 o 
   2  22   3       36.40       29.28      5.19 o 
   3  22   3       71.91       73.32     11.60 o 
   4  22   3       20.59       26.85      5.39 o 
   5  22   3       72.39       50.39     12.13 o 
   6  22   3        5.99        4.39      2.32 o 
  -5  23   3       40.34       34.81      8.16 o 
  -4  23   3       17.24       22.94      5.48 o 
  -3  23   3        2.79        5.35      2.81 o 
  -2  23   3       16.37       17.42      4.48 o 
  -1  23   3      111.80      127.34     13.20 o 
   0  23   3       13.22       11.01      3.02 o 
   1  23   3        8.35        5.03      2.51 o 
   2  23   3       64.04       51.69      8.38 o 
   3  23   3       16.02       13.50      3.66 o 
   4  23   3       34.90       43.39      8.71 o 
   5  23   3       38.84       37.16     10.48 o 
  -5  24   3        3.91        6.04      2.72 o 
  -4  24   3       26.12       22.68      4.48 o 
  -3  24   3       46.00       42.20      7.76 o 
  -2  24   3        7.46        9.22      2.67 o 
  -1  24   3       20.65       18.68      4.48 o 
   0  24   3      141.64      135.15      9.33 o 
   1  24   3        1.02        5.00      2.60 o 
   2  24   3       32.89       23.53      5.29 o 
   3  24   3       66.24       64.75     14.19 o 
   4  24   3       58.57       59.11     10.77 o 
   5  24   3        5.46        5.67      2.91 o 
  -4  25   3      200.89      235.48     15.11 o 
  -3  25   3       22.60       19.80      5.15 o 
  -2  25   3       10.45        8.05      2.18 o 
  -1  25   3        4.38        2.38      1.76 o 
   0  25   3       14.20       10.40      2.86 o 
   1  25   3       59.16       45.87      8.21 o 
   2  25   3       39.22       48.50      8.83 o 
   3  25   3        9.84       11.64      3.75 o 
   4  25   3       24.67       22.84      4.87 o 
  -4  26   3       53.60       59.01     10.48 o 
  -3  26   3       17.04       19.88      4.33 o 
  -2  26   3        2.91        3.47      2.01 o 
  -1  26   3       91.41       90.84     13.67 o 
   0  26   3       15.10       15.95      4.51 o 
   1  26   3      181.70      221.12      8.87 o 
   2  26   3       12.76       10.76      3.48 o 
   3  26   3        4.72        3.84      2.13 o 
   4  26   3       31.45       26.99      6.62 o 
  -3  27   3       81.83      104.23     16.25 o 
  -2  27   3       52.44       52.31      8.68 o 
  -1  27   3       31.74       26.13      4.15 o 
   0  27   3       23.03       22.80      4.85 o 
   1  27   3       20.92       14.98      4.34 o 
   2  27   3       37.90       32.40      9.66 o 
   3  27   3       33.60       41.52     11.78 o 
  -2  28   3        3.29        6.69      2.69 o 
  -1  28   3       13.51       11.07      3.39 o 
   0  28   3       33.35       34.57      7.81 o 
   1  28   3       31.11       33.42      8.64 o 
   2  28   3       16.59       16.31      3.55 o 
  -1  29   3        6.20        6.58      2.83 o 
   0  29   3      138.04      183.87     21.20 o 
   1  29   3       79.73       66.30     14.59 o 
  -8   0   4        0.54        4.42      3.14 o 
  -7   0   4        0.02        2.86      3.38 o 
  -6   0   4      502.34      534.16     13.20 o 
  -5   0   4       12.53       13.41      3.12 o 
  -4   0   4      141.36      159.64      7.85 o 
  -3   0   4      701.37      764.11     14.03 o 
  -2   0   4       80.64       75.64     10.95 o 
  -1   0   4     1494.48     1561.02     16.72 o 
   0   0   4       28.34       28.10      3.29 o 
   1   0   4      135.31      111.67      5.22 o 
   2   0   4      664.53      706.96     16.37 o 
   3   0   4      481.32      498.51     15.03 o 
   4   0   4       10.26       12.05      3.85 o 
   5   0   4      259.47      267.66     12.33 o 
   6   0   4        3.26        4.09      3.43 o 
   7   0   4        0.51       -0.21      4.29 o 
   8   0   4       27.19       23.23     10.95 o 
  -8   1   4        3.33        4.62      2.36 o 
  -7   1   4        4.00        6.30      2.33 o 
  -6   1   4       23.81       28.25      4.42 o 
  -5   1   4       28.43       32.03      3.44 o 
  -4   1   4       20.97       20.80      3.37 o 
  -3   1   4      240.31      247.82      5.63 o 
  -1   1   4     4284.73     4418.44     33.04 o 
   0   1   4       32.10       31.21      2.48 o 
   1   1   4      276.01      279.92      3.37 o 
   2   1   4      229.94      223.08      5.50 o 
   3   1   4      431.48      446.53     24.00 o 
   4   1   4       38.16       37.69      7.63 o 
   5   1   4       90.20       93.32     15.50 o 
   6   1   4       12.07       18.22      4.12 o 
   7   1   4       90.81       89.15     13.77 o 
   8   1   4       51.24       44.93     10.77 o 
  -8   2   4       55.75       48.19      8.15 o 
  -7   2   4        2.29        3.41      1.86 o 
  -6   2   4      159.57      164.29      8.93 o 
  -5   2   4      301.28      307.26      9.23 o 
  -4   2   4       78.38       82.83      9.88 o 
  -3   2   4      469.45      446.02     11.00 o 
  -2   2   4     1202.71     1265.19     12.03 o 
  -1   2   4      602.94      610.83     13.64 o 
   0   2   4       24.37       26.30      2.60 o 
   1   2   4       87.71       83.38      2.03 o 
   2   2   4      343.57      357.06      7.19 o 
   3   2   4      200.11      221.65      6.93 o 
   4   2   4       37.12       49.81      7.55 o 
   5   2   4      331.87      332.64     11.20 o 
   6   2   4      151.46      151.21     18.89 o 
   7   2   4      194.53      186.19     14.64 o 
   8   2   4       25.32       22.91      7.39 o 
  -8   3   4       34.59       30.81      5.91 o 
  -7   3   4       15.05       12.38      2.61 o 
  -6   3   4       82.10       79.73     10.31 o 
  -5   3   4        5.12        6.47      2.12 o 
  -4   3   4       97.60       92.33      7.05 o 
  -3   3   4      278.66      290.90      6.84 o 
  -2   3   4     2573.05     2773.42     15.16 o 
  -1   3   4      209.23      228.48      8.63 o 
   0   3   4      911.57      897.26      6.69 o 
   1   3   4      362.89      384.44      3.51 o 
   2   3   4       39.41       42.50      1.13 o 
   3   3   4       53.14       60.24      9.82 o 
   4   3   4      183.45      207.73      7.76 o 
   5   3   4      157.13      168.24     10.59 o 
   6   3   4      579.12      574.33     13.67 o 
   7   3   4      168.55      133.49     17.25 o 
   8   3   4      102.62       85.90     15.64 o 
  -8   4   4      229.82      238.91     12.07 o 
  -7   4   4       47.72       50.84      6.90 o 
  -6   4   4       19.57       14.80      2.43 o 
  -5   4   4      109.36      115.82     10.07 o 
  -4   4   4       81.44       88.21      6.74 o 
  -3   4   4      173.55      188.70      6.46 o 
  -2   4   4      846.45      872.57     13.60 o 
  -1   4   4      448.00      455.00      9.07 o 
   0   4   4      250.83      258.57      3.80 o 
   1   4   4      140.27      136.69      1.89 o 
   2   4   4       49.23       49.67      2.12 o 
   3   4   4       13.30       14.26      1.74 o 
   4   4   4       21.59       17.67      1.74 o 
   5   4   4      289.11      295.52      8.09 o 
   6   4   4      304.84      308.22     14.40 o 
   7   4   4      117.12      126.87     19.04 o 
   8   4   4       21.40       25.89      7.02 o 
  -8   5   4      207.76      174.46     22.16 o 
  -7   5   4       72.17       76.85     10.36 o 
  -6   5   4       54.23       56.82      7.47 o 
  -5   5   4      122.07      129.54      6.27 o 
  -4   5   4       71.06       79.72      7.63 o 
  -3   5   4      265.40      267.62      5.92 o 
  -2   5   4      948.65      995.95      9.07 o 
  -1   5   4      818.19      889.63     11.11 o 
   0   5   4     1497.93     1569.06     11.09 o 
   1   5   4      144.46      140.07      2.14 o 
   2   5   4       71.21       71.50      1.72 o 
   3   5   4       34.63       31.60      3.00 o 
   4   5   4      340.05      356.75      4.21 o 
   5   5   4      259.35      249.07     10.07 o 
   6   5   4      186.78      210.38     25.43 o 
   7   5   4      501.60      588.85     22.22 o 
   8   5   4       14.12       14.45      4.66 o 
  -8   6   4       20.52       12.48      3.15 o 
  -7   6   4       28.76       23.40      3.84 o 
  -6   6   4       37.74       37.38      5.21 o 
  -5   6   4       24.21       26.36      4.15 o 
  -4   6   4       98.70      105.89     11.09 o 
  -3   6   4       24.42       26.71      3.07 o 
  -2   6   4      197.02      188.87      6.12 o 
  -1   6   4      404.01      411.58      7.74 o 
   0   6   4       11.20       11.11      1.34 o 
   1   6   4      125.26      120.89      2.09 o 
   2   6   4       49.73       46.04      2.35 o 
   3   6   4        3.74        3.90      0.60 o 
   4   6   4      118.38      109.68      4.71 o 
   5   6   4      480.39      492.78     10.79 o 
   6   6   4       71.28       70.96     12.53 o 
   7   6   4      153.50      143.53     22.97 o 
   8   6   4       87.67      102.66     21.02 o 
  -8   7   4       33.72       25.63      6.09 o 
  -7   7   4       29.65       23.22      4.21 o 
  -6   7   4        2.28        4.61      2.58 o 
  -5   7   4       40.32       39.48      5.85 o 
  -4   7   4       95.98       99.60      7.99 o 
  -3   7   4      387.78      407.53      5.47 o 
  -2   7   4      633.03      666.32      7.22 o 
  -1   7   4     1041.99     1119.56     11.88 o 
   0   7   4      282.53      285.39      7.20 o 
   1   7   4       45.10       46.88      3.52 o 
   2   7   4       81.66       81.90      2.40 o 
   3   7   4      187.11      178.94      4.57 o 
   4   7   4      365.30      352.31      6.94 o 
   5   7   4     1180.56     1175.37     19.32 o 
   6   7   4      190.22      223.51     13.21 o 
   7   7   4      211.86      199.15     25.07 o 
   8   7   4        6.70        6.50      3.75 o 
  -8   8   4       44.25       43.55      7.20 o 
  -7   8   4       41.21       44.54      6.00 o 
  -6   8   4       55.76       61.86      7.51 o 
  -5   8   4       43.69       41.20      5.40 o 
  -4   8   4       43.94       47.34      5.32 o 
  -3   8   4      242.49      240.20     11.61 o 
  -2   8   4      328.22      330.05      4.61 o 
  -1   8   4      139.10      138.38      6.41 o 
   0   8   4       83.54       89.11      2.90 o 
   1   8   4      676.34      676.79      5.75 o 
   2   8   4       12.23       10.94      1.38 o 
   3   8   4      106.80      109.61      2.30 o 
   4   8   4      407.46      400.54      6.10 o 
   5   8   4      296.17      274.61     11.71 o 
   6   8   4       15.75       15.14      3.44 o 
   7   8   4       43.96       31.94      9.45 o 
   8   8   4       23.36       19.20      5.41 o 
  -8   9   4      141.89      108.43     15.20 o 
  -7   9   4        2.11        4.00      2.42 o 
  -6   9   4        0.36        4.08      2.30 o 
  -5   9   4       71.23       74.33      9.78 o 
  -4   9   4      349.32      366.82      7.77 o 
  -3   9   4       39.86       46.52      3.96 o 
  -2   9   4      334.13      354.62      5.47 o 
  -1   9   4      186.63      215.63      6.79 o 
   0   9   4      976.12     1010.84     35.41 o 
   1   9   4      143.43      149.97      3.05 o 
   2   9   4       60.41       56.86      3.00 o 
   3   9   4      139.53      136.40      4.59 o 
   4   9   4       71.47       67.06      2.95 o 
   5   9   4      220.26      229.14      9.43 o 
   6   9   4      109.29       98.07     16.41 o 
   7   9   4      193.11      203.30     21.91 o 
   8   9   4      118.83      118.68     26.32 o 
  -8  10   4      214.74      228.88     13.23 o 
  -7  10   4       87.86       89.45     11.27 o 
  -6  10   4       77.95       79.43      9.20 o 
  -5  10   4       70.44       74.66      8.35 o 
  -4  10   4      238.83      235.88      7.93 o 
  -3  10   4       88.62       81.17      4.52 o 
  -2  10   4       44.64       44.01      1.75 o 
  -1  10   4      107.60      111.09     10.29 o 
   0  10   4      382.10      409.23     11.08 o 
   1  10   4      139.65      139.52      3.26 o 
   2  10   4       69.88       73.24      4.05 o 
   3  10   4       99.99      102.91      4.71 o 
   4  10   4      441.89      448.14     12.17 o 
   5  10   4       49.51       51.42      7.88 o 
   6  10   4       16.65       33.57      7.87 o 
   7  10   4       20.12       14.04      6.60 o 
   8  10   4       29.35       20.22      6.93 o 
  -8  11   4       82.64       81.66     11.70 o 
  -7  11   4      335.82      353.58     12.17 o 
  -6  11   4      184.35      179.93      9.14 o 
  -5  11   4      134.28      146.92      7.59 o 
  -4  11   4      393.08      423.75      7.22 o 
  -3  11   4      100.05       99.57      7.12 o 
  -2  11   4       34.05       36.60      4.83 o 
  -1  11   4       62.24       66.74      8.39 o 
   0  11   4       38.54       47.68      7.05 o 
   1  11   4      353.04      360.14      7.68 o 
   2  11   4       32.16       28.07      3.26 o 
   3  11   4      634.10      629.88      7.67 o 
   4  11   4      161.20      157.33      5.24 o 
   5  11   4       61.95       64.83      7.60 o 
   6  11   4       10.25        9.30      3.90 o 
   7  11   4      144.43      155.10     28.87 o 
  -7  12   4      121.63      107.84     14.07 o 
  -6  12   4        9.08        7.68      3.19 o 
  -5  12   4      157.67      165.38      9.16 o 
  -4  12   4      111.66      119.90      4.81 o 
  -3  12   4      473.80      506.53      6.36 o 
  -2  12   4      118.88      129.56      6.97 o 
  -1  12   4       27.19       34.61      5.00 o 
   0  12   4      363.29      371.72      8.77 o 
   1  12   4       34.57       33.82      3.94 o 
   2  12   4        9.03       12.27      1.61 o 
   3  12   4      679.00      697.23      9.44 o 
   4  12   4      610.44      641.72     11.09 o 
   5  12   4        3.75        2.70      1.46 o 
   6  12   4       35.09       32.93      8.97 o 
   7  12   4       99.81       93.18     18.76 o 
  -7  13   4      203.40      185.23     22.16 o 
  -6  13   4       65.44       61.87     10.19 o 
  -5  13   4       94.29       97.00      8.76 o 
  -4  13   4      158.31      165.56      6.40 o 
  -3  13   4       76.43       74.24      4.40 o 
  -2  13   4      154.03      150.03      6.37 o 
  -1  13   4       75.84       86.53     10.81 o 
   0  13   4       71.41       76.95      5.92 o 
   1  13   4       23.02       25.43      3.03 o 
   2  13   4      130.13      123.97      3.48 o 
   3  13   4      486.93      490.71      9.13 o 
   4  13   4      219.58      209.06     13.75 o 
   5  13   4       70.12       66.00      8.38 o 
   6  13   4      128.35      144.44     21.88 o 
   7  13   4       11.51        7.76      3.86 o 
  -7  14   4        7.42        5.27      3.26 o 
  -6  14   4      102.38      103.93     12.93 o 
  -5  14   4       61.52       64.78      8.87 o 
  -4  14   4       79.51       79.89      9.91 o 
  -3  14   4      238.30      252.04     10.90 o 
  -2  14   4      355.88      358.82     29.01 o 
  -1  14   4      347.78      346.73      7.59 o 
   0  14   4       38.00       45.70      6.68 o 
   1  14   4       35.86       35.21      1.68 o 
   2  14   4      342.48      343.16      5.89 o 
   3  14   4      501.11      515.78      8.16 o 
   4  14   4      118.06      122.52      4.09 o 
   5  14   4        3.65        4.41      1.52 o 
   6  14   4      178.02      229.80     24.92 o 
   7  14   4      135.34      115.02     26.06 o 
  -7  15   4       60.48       52.33      8.07 o 
  -6  15   4      178.17      179.70     24.16 o 
  -5  15   4       50.44       48.77      8.37 o 
  -4  15   4       49.81       49.05      7.92 o 
  -3  15   4      687.17      711.43     22.81 o 
  -2  15   4      229.67      221.80      7.76 o 
  -1  15   4        8.85       11.51      2.85 o 
   0  15   4     1000.29     1004.14     15.88 o 
   1  15   4      142.68      149.14      7.47 o 
   2  15   4      403.43      384.90     11.23 o 
   3  15   4       46.88       43.92      5.57 o 
   4  15   4      270.47      272.08      8.75 o 
   5  15   4       62.51       59.47      8.23 o 
   6  15   4       67.35       53.59     12.02 o 
   7  15   4        3.29        7.15      3.76 o 
  -7  16   4       38.49       33.06      7.09 o 
  -6  16   4       31.73       26.91      6.10 o 
  -5  16   4       56.10       59.67     10.47 o 
  -4  16   4        1.50        2.85      1.96 o 
  -3  16   4      205.64      221.29     16.24 o 
  -2  16   4      390.90      420.97     10.86 o 
  -1  16   4      237.45      244.10      7.85 o 
   0  16   4      303.43      311.99      8.68 o 
   1  16   4       92.04      103.95     12.80 o 
   2  16   4      188.29      179.96      8.48 o 
   3  16   4      314.62      313.82      5.48 o 
   4  16   4      165.72      169.75      7.66 o 
   5  16   4       41.58       30.08      6.64 o 
   6  16   4       10.51       14.58      4.08 o 
   7  16   4       23.18       24.25      6.87 o 
  -7  17   4       26.36       19.03      7.65 o 
  -6  17   4        7.84        8.00      3.05 o 
  -5  17   4       39.82       40.19      7.39 o 
  -4  17   4      150.05      158.69      9.81 o 
  -3  17   4      559.12      577.79     12.81 o 
  -2  17   4       69.90       79.03     12.42 o 
  -1  17   4      873.07      911.86     20.56 o 
   0  17   4      915.69      949.47     13.53 o 
   1  17   4      198.06      200.23      9.75 o 
   2  17   4      159.75      148.70      6.26 o 
   3  17   4       51.70       48.46      6.31 o 
   4  17   4       47.30       51.63      7.02 o 
   5  17   4       10.76       12.22      2.72 o 
   6  17   4       13.51       15.67      4.49 o 
  -6  18   4        0.88        5.06      2.18 o 
  -5  18   4      123.45      133.99     18.33 o 
  -4  18   4      103.98      113.58     15.38 o 
  -3  18   4      308.52      332.53     12.47 o 
  -2  18   4      259.40      277.63     23.79 o 
  -1  18   4      371.07      407.34     15.99 o 
   0  18   4      322.40      315.13      9.77 o 
   1  18   4       17.75       22.76      3.10 o 
   2  18   4       48.80       34.86      5.88 o 
   3  18   4      177.18      166.99      5.47 o 
   4  18   4       71.35       60.96      7.49 o 
   5  18   4       29.86       25.65      5.80 o 
   6  18   4       22.05       26.15      8.20 o 
  -6  19   4       63.42       54.38     13.21 o 
  -5  19   4       15.96       17.94      5.14 o 
  -4  19   4       69.54       68.55      8.57 o 
  -3  19   4      293.35      307.96     12.34 o 
  -2  19   4     1131.82     1219.54     16.01 o 
  -1  19   4       51.81       59.66      8.73 o 
   0  19   4      416.34      425.75     17.71 o 
   1  19   4       22.30       22.16      4.08 o 
   2  19   4       64.87       60.13      8.43 o 
   3  19   4       30.36       19.50      4.12 o 
   4  19   4       17.83       10.71      2.90 o 
   5  19   4       23.27       20.65      5.74 o 
   6  19   4       54.09       59.34     20.71 o 
  -6  20   4       34.43       25.49      6.93 o 
  -5  20   4      110.30      112.57     17.04 o 
  -4  20   4       20.99       21.33      4.24 o 
  -3  20   4        1.93        4.99      2.26 o 
  -2  20   4      347.13      371.47     14.43 o 
  -1  20   4       99.78      116.94     12.87 o 
   0  20   4       76.35       73.66     11.60 o 
   1  20   4      277.89      262.29     10.70 o 
   2  20   4       34.64       28.49      4.90 o 
   3  20   4        6.10        4.75      1.67 o 
   4  20   4       33.00       22.40      6.72 o 
   5  20   4       80.81       79.73     13.12 o 
   6  20   4       52.56       43.21     22.13 o 
  -5  21   4       93.11       85.64     15.11 o 
  -4  21   4      243.42      267.54     10.19 o 
  -3  21   4      145.35      152.81     16.95 o 
  -2  21   4       58.73       56.57      7.43 o 
  -1  21   4       79.38       93.56     12.66 o 
   0  21   4      832.82      897.80     15.53 o 
   1  21   4        1.67        3.38      1.96 o 
   2  21   4       33.58       26.52      4.52 o 
   3  21   4       31.55       28.45      5.73 o 
   4  21   4       80.78       64.68      9.74 o 
   5  21   4       94.47       92.50     22.38 o 
  -5  22   4       38.18       31.17      8.49 o 
  -4  22   4       30.75       29.17      7.74 o 
  -3  22   4      197.09      205.27     11.20 o 
  -2  22   4      107.14      116.19     13.26 o 
  -1  22   4       68.66       59.00     10.51 o 
   0  22   4       17.47       16.70      4.16 o 
   1  22   4       44.32       46.04      7.39 o 
   2  22   4       33.89       31.72      5.51 o 
   3  22   4       52.58       54.12     10.42 o 
   4  22   4       15.30       10.97      3.25 o 
   5  22   4        7.58        6.20      2.85 o 
  -5  23   4        3.67        6.27      1.92 o 
  -4  23   4        7.38        4.66      2.59 o 
  -3  23   4       86.48       77.50     11.82 o 
  -2  23   4      100.81       98.97     16.36 o 
  -1  23   4       87.14       89.56     13.80 o 
   0  23   4      119.42      112.13     13.95 o 
   1  23   4        9.97        8.22      2.28 o 
   2  23   4        6.26        2.02      1.47 o 
   3  23   4        2.90        4.39      1.72 o 
   4  23   4        9.51       13.47      4.43 o 
   5  23   4      161.51      190.39     12.43 o 
  -4  24   4       15.73        7.58      3.10 o 
  -3  24   4       29.39       27.89      5.68 o 
  -2  24   4        6.34        7.75      3.26 o 
  -1  24   4       35.42       32.81      6.02 o 
   0  24   4        4.08        5.28      2.29 o 
   1  24   4       53.85       49.29      9.74 o 
   2  24   4       22.87       21.91      5.47 o 
   3  24   4       45.02       46.44      8.23 o 
   4  24   4       47.32       46.50     12.87 o 
  -4  25   4        8.68       13.42      4.02 o 
  -3  25   4        7.92       11.56      3.45 o 
  -2  25   4        1.29        1.11      2.49 o 
  -1  25   4        0.64        2.50      2.35 o 
   0  25   4       13.35       12.25      4.40 o 
   1  25   4       76.87       70.95     11.92 o 
   2  25   4       18.84       17.39      3.90 o 
   3  25   4        3.99        4.37      1.70 o 
  -3  26   4       17.39       24.37      5.20 o 
  -2  26   4      109.78      102.64     20.32 o 
  -1  26   4       61.42       63.17      9.89 o 
   0  26   4        6.26        6.69      2.97 o 
   1  26   4       30.90       34.38      8.37 o 
   2  26   4        5.27        5.65      1.84 o 
   3  26   4        3.60        4.86      2.57 o 
  -2  27   4       61.17       53.01     11.08 o 
  -1  27   4       28.94       32.87      6.96 o 
   0  27   4       15.04       12.18      3.72 o 
   1  27   4        9.03        7.56      3.37 o 
   2  27   4       50.34       43.89     11.20 o 
  -1  28   4       19.03       22.18      6.26 o 
   0  28   4       29.23       22.13      5.14 o 
  -8   0   5        4.06        2.29      3.66 o 
  -7   0   5      134.37      108.90     19.17 o 
  -6   0   5       95.95       81.99     16.79 o 
  -5   0   5       16.09       19.36      4.81 o 
  -4   0   5       50.25       45.88     12.52 o 
  -3   0   5       57.77       68.86      8.73 o 
  -2   0   5      177.09      181.00      9.93 o 
  -1   0   5       52.24       57.11      8.11 o 
   0   0   5        7.83        7.50      1.67 o 
   1   0   5      108.30      103.60      4.54 o 
   2   0   5      877.86      886.89     14.26 o 
   3   0   5      528.03      500.36     14.95 o 
   4   0   5       76.37       81.86     17.86 o 
   5   0   5      739.46      774.65     27.42 o 
   6   0   5       83.34       84.59     18.28 o 
   7   0   5       11.08       13.62      6.49 o 
   8   0   5       20.29       19.09      9.93 o 
  -8   1   5       53.54       39.24      6.59 o 
  -7   1   5       87.45       75.39      9.79 o 
  -6   1   5       30.49       30.18      5.19 o 
  -5   1   5      892.80      945.79     28.69 o 
  -4   1   5      318.79      340.85      7.84 o 
  -3   1   5      113.50      121.66     10.15 o 
  -2   1   5      135.84      137.02      6.39 o 
  -1   1   5      209.02      219.67      5.08 o 
   0   1   5      113.25      110.57      3.60 o 
   1   1   5      424.03      430.83      5.00 o 
   2   1   5        4.74        5.22      0.72 o 
   3   1   5       57.01       61.88     10.73 o 
   4   1   5      203.63      216.27     10.84 o 
   5   1   5      234.73      236.46     19.92 o 
   6   1   5      157.84      170.79     20.34 o 
   7   1   5       77.92       62.97     17.29 o 
   8   1   5       33.49       32.22      8.52 o 
  -8   2   5        0.97        3.27      1.96 o 
  -7   2   5        1.62        3.90      1.88 o 
  -6   2   5       41.90       38.71      6.34 o 
  -5   2   5      115.64      115.87     10.13 o 
  -4   2   5       53.76       51.76      6.41 o 
  -3   2   5       35.22       40.65      4.44 o 
  -2   2   5      279.35      274.28      7.48 o 
  -1   2   5        7.22        8.06      1.56 o 
   0   2   5       18.55       14.26      1.77 o 
   1   2   5      258.17      254.69      3.31 o 
   2   2   5      167.77      179.56      2.15 o 
   3   2   5      896.06      922.27     15.23 o 
   4   2   5       93.61       92.52     13.51 o 
   5   2   5      192.50      215.20      8.33 o 
   6   2   5       64.34       70.14     14.05 o 
   7   2   5        3.75        2.84      3.30 o 
   8   2   5        3.06        3.89      2.73 o 
  -8   3   5       29.44       18.48      4.36 o 
  -7   3   5       25.97       27.02      5.17 o 
  -6   3   5       38.37       39.37      5.87 o 
  -5   3   5        0.02        4.29      2.22 o 
  -4   3   5      240.29      252.90      8.64 o 
  -3   3   5       27.74       35.40      4.84 o 
  -2   3   5      133.19      136.29      8.42 o 
  -1   3   5       31.77       35.01      3.52 o 
   0   3   5      179.03      173.73      3.82 o 
   1   3   5      151.59      150.96      4.79 o 
   2   3   5      171.54      171.14      2.28 o 
   3   3   5      536.73      563.86     15.94 o 
   4   3   5      261.42      266.37     17.40 o 
   5   3   5      210.21      217.85     25.89 o 
   6   3   5       71.77       57.11     10.62 o 
   7   3   5       26.61       25.39      5.82 o 
   8   3   5       92.74       80.52     19.69 o 
  -8   4   5       35.26       29.48      5.67 o 
  -7   4   5       50.67       50.62      7.39 o 
  -6   4   5       17.92       14.70      3.61 o 
  -5   4   5       96.99      103.55     11.11 o 
  -4   4   5       58.39       68.57      7.88 o 
  -3   4   5      169.08      169.60     10.00 o 
  -2   4   5      163.34      161.98      5.99 o 
  -1   4   5       76.99       75.45      3.46 o 
   0   4   5      159.21      151.57      5.89 o 
   1   4   5      104.04      105.56      2.47 o 
   2   4   5       70.36       72.63      2.05 o 
   4   4   5      403.21      426.68     11.26 o 
   5   4   5      574.62      595.11     12.88 o 
   6   4   5       54.49       57.10     12.91 o 
   7   4   5       13.24       14.60      4.34 o 
   8   4   5       15.52        8.89      5.78 o 
  -8   5   5       31.60       21.30      4.70 o 
  -7   5   5       12.87       14.06      3.65 o 
  -6   5   5       14.47       13.31      3.00 o 
  -5   5   5       28.37       33.19      4.40 o 
  -4   5   5       23.84       25.37      4.32 o 
  -3   5   5       94.27      109.77     11.04 o 
  -2   5   5       97.30       90.35      5.03 o 
  -1   5   5       40.52       44.32      4.28 o 
   0   5   5      134.39      133.30      3.12 o 
   1   5   5      127.47      123.35      2.13 o 
   2   5   5      127.95      133.33      3.27 o 
   3   5   5      452.14      448.84     10.05 o 
   4   5   5        8.57        8.18      2.85 o 
   5   5   5      357.82      384.56     12.01 o 
   6   5   5        8.03        4.56      3.06 o 
   7   5   5       33.02       25.92      7.99 o 
  -8   6   5        1.71        3.53      1.78 o 
  -7   6   5       54.56       52.18      7.84 o 
  -6   6   5       75.46       68.24      6.94 o 
  -5   6   5      136.73      142.69     13.28 o 
  -4   6   5      676.13      715.80     10.10 o 
  -3   6   5      209.53      214.85     11.96 o 
  -2   6   5        2.15        3.32      1.15 o 
  -1   6   5      178.99      177.40      5.52 o 
   0   6   5       29.79       28.46      2.93 o 
   1   6   5      363.48      344.95      5.14 o 
   2   6   5        8.22        8.34      1.11 o 
   3   6   5      242.17      224.93      4.03 o 
   4   6   5      396.07      439.13     23.90 o 
   5   6   5      384.84      409.86     16.75 o 
   6   6   5      140.42      125.58     21.60 o 
   7   6   5       10.03        9.49      4.73 o 
  -7   7   5       37.15       38.24      7.19 o 
  -6   7   5       29.68       29.78      4.93 o 
  -5   7   5       24.04       23.72      3.69 o 
  -4   7   5      448.37      482.03     15.74 o 
  -3   7   5      119.04      116.57      6.92 o 
  -2   7   5       23.74       21.54      2.87 o 
  -1   7   5        7.40        6.86      1.48 o 
   0   7   5       23.10       19.62      2.22 o 
   1   7   5       10.18        7.92      1.29 o 
   2   7   5      153.97      150.22      2.78 o 
   3   7   5        2.25        2.56      1.30 o 
   4   7   5     1128.95     1189.40     30.53 o 
   5   7   5       49.31       49.86     10.10 o 
   6   7   5       43.80       38.23      8.73 o 
   7   7   5       58.12       51.51      9.61 o 
  -7   8   5       90.27       72.08     10.92 o 
  -6   8   5       51.70       41.33      8.32 o 
  -5   8   5       10.00       10.66      2.04 o 
  -4   8   5      222.44      220.33      6.63 o 
  -3   8   5       79.07       83.63      7.21 o 
  -2   8   5      185.90      185.85      9.78 o 
  -1   8   5       27.86       26.12      2.30 o 
   0   8   5      172.72      174.54      3.53 o 
   1   8   5       15.80       15.12      2.05 o 
   2   8   5      427.84      435.55      6.72 o 
   3   8   5      162.97      176.06      5.06 o 
   4   8   5       99.72       98.60      8.27 o 
   5   8   5        6.52        3.40      2.95 o 
   6   8   5       79.22       56.42     11.61 o 
   7   8   5      134.03      120.11     22.40 o 
  -7   9   5      149.40      136.36     21.69 o 
  -6   9   5       91.59       82.78      8.12 o 
  -5   9   5       71.69       70.15      8.90 o 
  -4   9   5       89.57       95.06      7.80 o 
  -3   9   5       37.71       36.32      5.85 o 
  -2   9   5       49.92       48.01      3.34 o 
  -1   9   5        1.21        0.70      0.88 o 
   0   9   5      104.50      105.06      4.51 o 
   1   9   5      149.19      150.02      2.88 o 
   2   9   5       90.87       76.49      5.56 o 
   3   9   5      202.38      210.73      3.78 o 
   4   9   5      300.87      308.24      8.85 o 
   5   9   5      103.23       88.55     16.75 o 
   6   9   5      106.03       93.01     17.71 o 
   7   9   5       43.56       44.62     13.30 o 
  -7  10   5       22.24       21.48      6.59 o 
  -6  10   5       18.78       23.14      4.79 o 
  -5  10   5       91.15       95.64     10.32 o 
  -4  10   5       61.19       57.56      7.13 o 
  -3  10   5      156.87      162.18      5.90 o 
  -2  10   5      204.84      211.89      3.87 o 
  -1  10   5      298.96      313.67      7.89 o 
   0  10   5      153.57      150.43      8.44 o 
   1  10   5      135.49      127.20      3.89 o 
   2  10   5       34.33       32.95      3.28 o 
   3  10   5      158.38      151.69      4.30 o 
   4  10   5       45.32       43.15      6.38 o 
   5  10   5      393.21      413.73     16.00 o 
   6  10   5       22.12       19.35      5.30 o 
   7  10   5        7.24       13.70      7.02 o 
  -7  11   5      238.78      263.41     12.09 o 
  -6  11   5       53.16       46.89      9.52 o 
  -5  11   5       12.69       14.11      3.00 o 
  -4  11   5      181.28      175.41      9.36 o 
  -3  11   5       69.41       80.25      7.86 o 
  -2  11   5        2.72        5.68      2.04 o 
  -1  11   5       59.83       55.95      8.31 o 
   0  11   5      530.41      573.16     21.93 o 
   1  11   5       53.86       61.24      3.06 o 
   2  11   5       21.24       23.40      3.76 o 
   3  11   5      607.40      653.87     10.25 o 
   4  11   5      362.04      360.15      7.62 o 
   5  11   5      133.58      148.66      8.57 o 
   6  11   5        5.21        4.54      3.20 o 
   7  11   5       20.44       10.93      3.89 o 
  -7  12   5      283.00      294.72     25.81 o 
  -6  12   5        1.43        4.74      2.52 o 
  -5  12   5      243.79      265.79     12.45 o 
  -4  12   5      132.53      139.76     12.87 o 
  -3  12   5        1.92        3.78      1.72 o 
  -2  12   5       45.68       45.94      6.48 o 
  -1  12   5      136.83      130.77      7.23 o 
   0  12   5       12.43       10.61      2.28 o 
   1  12   5      130.47      118.02      9.57 o 
   2  12   5       15.94       15.84      2.08 o 
   3  12   5      114.54      103.51      4.85 o 
   4  12   5      267.48      264.49     11.53 o 
   5  12   5      139.06      123.27     19.48 o 
   6  12   5       15.83       10.58      5.05 o 
   7  12   5       26.29       27.40      8.24 o 
  -7  13   5       38.56       35.46      7.63 o 
  -6  13   5       40.99       37.81      8.07 o 
  -5  13   5       29.44       27.54      7.83 o 
  -4  13   5       37.70       43.55      6.40 o 
  -3  13   5       15.71       16.79      3.63 o 
  -2  13   5      116.78      116.93     13.91 o 
  -1  13   5        2.69        7.49      2.38 o 
   0  13   5      269.59      278.23     11.67 o 
   1  13   5      290.25      301.54      7.51 o 
   2  13   5       95.81       92.71      4.04 o 
   3  13   5      604.36      616.92     12.15 o 
   4  13   5       63.67       50.77      6.14 o 
   5  13   5        9.05        8.68      5.51 o 
   6  13   5       12.98       15.06      3.79 o 
   7  13   5       52.15       45.60     12.05 o 
  -7  14   5       34.14       30.09      7.13 o 
  -6  14   5       32.54       34.54      6.81 o 
  -5  14   5      276.27      300.65     20.00 o 
  -4  14   5      214.34      245.02     23.75 o 
  -3  14   5      225.08      219.94     14.90 o 
  -2  14   5      178.57      199.53     17.54 o 
  -1  14   5       35.10       36.89      6.25 o 
   0  14   5        4.14       13.16      5.77 o 
   1  14   5      120.17      109.90      6.38 o 
   2  14   5       73.84       59.71      4.24 o 
   3  14   5      156.74      146.08      3.80 o 
   4  14   5      197.24      180.67     11.21 o 
   5  14   5        2.10        3.16      2.65 o 
   6  14   5        3.59        3.00      2.64 o 
  -6  15   5       23.82       18.42      4.64 o 
  -5  15   5      155.20      163.65     10.61 o 
  -4  15   5      301.13      318.65     10.32 o 
  -3  15   5       44.79       51.35      7.50 o 
  -2  15   5      154.12      156.56      9.09 o 
  -1  15   5       87.69      108.37     11.43 o 
   0  15   5      111.37      114.36     11.78 o 
   1  15   5      318.04      317.85     13.60 o 
   2  15   5       54.09       50.65      8.55 o 
   3  15   5       68.62       65.68      4.19 o 
   4  15   5       99.03      100.44      5.73 o 
   5  15   5       28.28       23.25      7.86 o 
   6  15   5       14.18        9.20      4.22 o 
  -6  16   5        9.72        7.50      2.78 o 
  -5  16   5      114.06      111.52     15.30 o 
  -4  16   5       52.38       50.16      8.21 o 
  -3  16   5      147.82      154.34     15.16 o 
  -2  16   5      623.65      658.82     11.57 o 
  -1  16   5        6.27        6.23      1.84 o 
   0  16   5        3.06        3.92      1.81 o 
   1  16   5       81.42       80.58     10.01 o 
   2  16   5       58.72       53.26      8.19 o 
   3  16   5       53.41       41.20      6.84 o 
   4  16   5        4.06        3.85      1.92 o 
   5  16   5       28.63       26.08      7.75 o 
   6  16   5       26.93       29.96     13.54 o 
  -6  17   5       56.82       48.54     12.93 o 
  -5  17   5      107.37       95.34     14.80 o 
  -4  17   5       63.92       67.47      9.52 o 
  -3  17   5      301.48      328.68     13.98 o 
  -2  17   5      193.33      179.45     22.54 o 
  -1  17   5      103.45      111.19     12.10 o 
   0  17   5        7.26        7.12      1.94 o 
   1  17   5       11.53        7.81      2.41 o 
   2  17   5      278.34      282.58      7.70 o 
   3  17   5       81.88       67.65     10.75 o 
   4  17   5       41.03       32.88      9.91 o 
   5  17   5       97.14       89.85     26.87 o 
   6  17   5       78.04       55.31     14.09 o 
  -6  18   5       27.43       20.43      5.03 o 
  -5  18   5       86.99       91.71     13.41 o 
  -4  18   5      233.60      250.83     18.40 o 
  -3  18   5        4.21        6.31      2.31 o 
  -2  18   5      655.70      732.72     21.51 o 
  -1  18   5      115.95      136.65     14.32 o 
   0  18   5      151.68      159.88     19.84 o 
   1  18   5       99.82      108.25     15.35 o 
   2  18   5       22.64       20.02      3.34 o 
   3  18   5        8.99       10.62      2.64 o 
   4  18   5      157.92      146.05      8.13 o 
   5  18   5       21.91       24.46     13.57 o 
  -5  19   5       59.21       60.83     12.57 o 
  -4  19   5       89.48       89.76     13.15 o 
  -3  19   5      405.40      442.08     16.20 o 
  -2  19   5       70.98       67.03     11.45 o 
  -1  19   5      325.72      333.54      8.37 o 
   0  19   5       46.75       46.02      5.85 o 
   1  19   5       53.56       59.86      7.74 o 
   2  19   5      110.14       95.21     13.19 o 
   3  19   5        0.30        5.65      2.58 o 
   4  19   5       12.38        8.14      2.76 o 
   5  19   5       60.66       46.51     11.86 o 
  -5  20   5      118.75      112.72     16.41 o 
  -4  20   5      174.78      170.52     13.60 o 
  -3  20   5       30.24       34.95      6.65 o 
  -2  20   5      588.48      663.44     17.77 o 
  -1  20   5      128.35      144.11     16.22 o 
   0  20   5       95.84      114.13     12.27 o 
   1  20   5      140.18      136.30     18.78 o 
   2  20   5      102.80       95.01     20.78 o 
   3  20   5      203.41      231.59     11.72 o 
   4  20   5        4.39        4.45      2.39 o 
   5  20   5       46.13       41.40     17.96 o 
  -5  21   5       20.13       21.50      5.29 o 
  -4  21   5      287.32      321.02     14.53 o 
  -3  21   5       96.42       76.51      9.95 o 
  -2  21   5      105.48      106.48     15.01 o 
  -1  21   5       71.40       65.39     10.37 o 
   0  21   5       15.39       18.39      4.42 o 
   1  21   5       10.35       12.66      3.25 o 
   2  21   5       61.39       47.25      7.10 o 
   3  21   5       67.46       71.31     14.09 o 
   4  21   5       54.57       50.28     12.81 o 
  -4  22   5      200.48      182.93     19.02 o 
  -3  22   5       95.88       82.23     15.90 o 
  -2  22   5      539.57      616.62     24.67 o 
  -1  22   5       54.74       45.91      7.13 o 
   0  22   5        3.72        5.87      2.37 o 
   1  22   5       92.41       88.12     12.15 o 
   2  22   5       58.09       49.75      7.05 o 
   3  22   5       66.69       73.50     16.44 o 
   4  22   5       43.99       38.23     12.74 o 
  -4  23   5       90.72       82.10     15.33 o 
  -3  23   5       26.51       16.33      4.07 o 
  -2  23   5      106.73       90.34     17.40 o 
  -1  23   5      218.61      251.57     16.98 o 
   0  23   5        0.03        4.40      2.47 o 
   1  23   5       14.39       13.99      3.56 o 
   2  23   5       30.49       18.55      4.95 o 
   3  23   5        2.68        4.81      3.07 o 
   4  23   5        3.35        2.67      2.42 o 
  -3  24   5       18.24       13.78      4.81 o 
  -2  24   5       10.05       10.02      3.11 o 
  -1  24   5       86.82       77.42     12.90 o 
   0  24   5        6.55        8.65      4.66 o 
   1  24   5       10.11        5.58      4.01 o 
   2  24   5       68.07       61.58     15.60 o 
   3  24   5       27.92       27.56      8.66 o 
  -2  25   5       29.00       27.19      6.92 o 
  -1  25   5        7.13        9.42      3.08 o 
   0  25   5        2.60        4.04      1.85 o 
   1  25   5        2.19        2.82      2.20 o 
   2  25   5       60.30       46.18     10.66 o 
  -1  26   5        4.63        5.72      2.60 o 
   0  26   5       74.83       73.57     16.38 o 
   1  26   5        9.66        5.74      2.61 o 
  -7   0   6      388.12      394.36     12.37 o 
  -6   0   6       95.68       84.90     17.66 o 
  -5   0   6        1.00        3.53      2.20 o 
  -4   0   6       19.69       18.68      3.52 o 
  -3   0   6      434.09      466.50     19.40 o 
  -2   0   6      290.23      285.00     13.58 o 
  -1   0   6       15.47       25.83      4.52 o 
   0   0   6       90.08      103.99      8.54 o 
   1   0   6     1213.16     1209.91     32.21 o 
   2   0   6       60.69       56.71      5.73 o 
   3   0   6      526.99      547.29     20.35 o 
   4   0   6       26.85       26.53     12.62 o 
   5   0   6        1.87        5.79      4.32 o 
   6   0   6       10.55       16.66      8.64 o 
   7   0   6        1.83       -0.39      3.77 o 
  -7   1   6       60.31       45.77      8.52 o 
  -6   1   6       50.73       52.32      8.13 o 
  -5   1   6       46.26       39.17      6.21 o 
  -4   1   6       24.14       21.51      4.08 o 
  -3   1   6      435.01      474.73     11.36 o 
  -2   1   6     1529.58     1585.31     18.21 o 
  -1   1   6      392.22      421.67      9.23 o 
   0   1   6       68.88       66.31      6.68 o 
   1   1   6     1432.59     1454.41     15.37 o 
   2   1   6      113.80      110.58      5.23 o 
   3   1   6      240.07      241.06     11.60 o 
   4   1   6      134.49      145.83      8.92 o 
   5   1   6        8.15        7.44      2.78 o 
   6   1   6        7.64        9.66      3.55 o 
   7   1   6       13.20       11.54      4.48 o 
  -7   2   6       99.37       70.33     12.64 o 
  -6   2   6       29.33       29.24      4.40 o 
  -5   2   6       17.28       21.38      4.23 o 
  -4   2   6       45.23       44.03      7.62 o 
  -3   2   6      516.74      522.98     15.58 o 
  -2   2   6      243.22      258.13      7.06 o 
  -1   2   6      143.96      152.75      6.68 o 
   0   2   6       73.28       77.28      4.41 o 
   1   2   6      439.99      429.30      5.81 o 
   2   2   6      584.76      576.43      5.94 o 
   3   2   6      390.89      402.19     18.08 o 
   4   2   6        0.39        2.44      2.11 o 
   5   2   6      284.78      288.86      9.60 o 
   6   2   6       36.15       28.12      7.93 o 
   7   2   6        8.05        5.07      4.05 o 
  -7   3   6       34.03       27.72      4.64 o 
  -6   3   6        6.82        7.52      3.99 o 
  -5   3   6       11.04       10.81      2.28 o 
  -4   3   6       72.27       78.61      8.53 o 
  -3   3   6      413.34      426.39     13.19 o 
  -2   3   6      756.03      787.37     10.35 o 
  -1   3   6      212.78      220.63      6.69 o 
   0   3   6      369.17      373.66      7.32 o 
   1   3   6      782.96      784.71      9.89 o 
   2   3   6      159.16      149.57      3.08 o 
   3   3   6      363.86      368.45     12.69 o 
   4   3   6       69.45       65.81     15.39 o 
   5   3   6       33.97       40.55      9.25 o 
   6   3   6       55.38       42.76      9.35 o 
   7   3   6        8.55        8.67      5.29 o 
  -7   4   6       13.36        8.27      2.83 o 
  -6   4   6      198.96      198.44      9.98 o 
  -5   4   6        0.84        4.07      1.65 o 
  -4   4   6       14.06       14.02      2.60 o 
  -3   4   6       89.11       83.33      7.72 o 
  -2   4   6      135.72      140.45      6.15 o 
  -1   4   6       55.64       58.79      7.00 o 
   0   4   6       18.56       13.41      4.65 o 
   1   4   6       91.86       92.53      6.08 o 
   2   4   6        9.82        8.38      1.39 o 
   3   4   6      298.53      291.55      9.59 o 
   4   4   6       49.82       42.84      8.47 o 
   5   4   6      251.55      268.16      9.41 o 
   6   4   6       68.77       74.26     15.24 o 
   7   4   6       34.41       41.37      9.78 o 
  -7   5   6       13.99        8.82      3.95 o 
  -6   5   6        7.06        5.21      2.15 o 
  -5   5   6       92.11       83.55      9.05 o 
  -4   5   6        7.86        7.16      2.40 o 
  -3   5   6      312.13      305.05     10.88 o 
  -2   5   6       76.32       73.63      7.94 o 
  -1   5   6      121.66      119.99      5.51 o 
   0   5   6       77.48       75.42      4.63 o 
   1   5   6      307.62      289.00      6.18 o 
   2   5   6      334.96      350.38      6.32 o 
   3   5   6      298.33      284.39     10.53 o 
   4   5   6      179.53      180.16      9.22 o 
   5   5   6       11.90       11.48      3.33 o 
   6   5   6        0.09        5.46      3.90 o 
   7   5   6       70.09       83.81     22.41 o 
  -7   6   6        0.45        1.36      2.08 o 
  -6   6   6       19.03       13.49      4.22 o 
  -5   6   6       30.95       33.33      5.57 o 
  -4   6   6       22.76       19.82      3.74 o 
  -3   6   6       56.56       66.51      6.98 o 
  -2   6   6       13.17       13.77      2.38 o 
  -1   6   6      139.00      139.58      7.77 o 
   0   6   6      128.01      134.85      4.80 o 
   1   6   6       20.32       21.48      2.97 o 
   2   6   6      178.14      168.37      4.13 o 
   3   6   6      224.09      245.19     10.76 o 
   4   6   6       40.02       37.78      8.52 o 
   5   6   6      182.65      191.92     11.37 o 
   6   6   6        7.08       11.15      4.91 o 
   7   6   6       18.07       16.23      7.71 o 
  -7   7   6        3.92        4.28      2.68 o 
  -6   7   6       71.86       63.49     10.71 o 
  -5   7   6        2.41        4.28      2.19 o 
  -4   7   6       48.13       46.73      6.49 o 
  -3   7   6       19.64       22.50      3.22 o 
  -2   7   6       81.36       78.50      5.87 o 
  -1   7   6       63.19       57.60      7.33 o 
   0   7   6       24.93       25.22      3.42 o 
   1   7   6       38.81       30.21      3.77 o 
   2   7   6       99.00      103.26      3.74 o 
   3   7   6       58.56       58.73     12.78 o 
   4   7   6      874.98      921.74     15.41 o 
   5   7   6       24.52       25.29      6.13 o 
   6   7   6       20.64       14.02      5.61 o 
   7   7   6        8.50        6.90      3.98 o 
  -7   8   6       18.50       15.76      3.68 o 
  -6   8   6       33.44       31.21      7.27 o 
  -5   8   6       16.26       12.97      4.15 o 
  -4   8   6       14.27       11.82      3.48 o 
  -3   8   6       13.40       14.07      2.97 o 
  -2   8   6       38.55       38.32      5.30 o 
  -1   8   6       89.84       95.99      7.48 o 
   0   8   6      309.37      307.88      6.32 o 
   1   8   6       55.26       56.06      2.96 o 
   2   8   6      141.12      132.51      4.32 o 
   3   8   6      298.56      294.84      8.41 o 
   4   8   6       92.39       98.82      7.09 o 
   5   8   6       52.10       45.69     14.29 o 
   6   8   6       29.68       27.06      8.38 o 
   7   8   6       27.45       34.31      9.22 o 
  -7   9   6       14.63        9.27      3.31 o 
  -6   9   6      287.43      299.09     24.56 o 
  -5   9   6      166.95      172.47     16.48 o 
  -4   9   6      134.18      135.14     14.27 o 
  -3   9   6      169.49      184.60      9.63 o 
  -2   9   6       48.80       71.13     10.34 o 
  -1   9   6       16.76       15.43      6.01 o 
   0   9   6       74.84       69.81      5.38 o 
   1   9   6        6.20        7.35      1.52 o 
   2   9   6       60.04       52.90      3.45 o 
   3   9   6      151.55      126.81      9.90 o 
   4   9   6      276.53      286.77     14.62 o 
   5   9   6       19.97       19.09      4.35 o 
   6   9   6        3.48        2.99      2.42 o 
  -6  10   6       11.52       11.55      3.63 o 
  -5  10   6       25.60       25.09      5.12 o 
  -4  10   6       31.01       35.57      5.97 o 
  -3  10   6       25.02       35.40      6.06 o 
  -2  10   6       29.81       31.12      6.83 o 
  -1  10   6       83.21      105.44     10.17 o 
   0  10   6      198.94      210.45      6.25 o 
   1  10   6       21.69       19.20      2.84 o 
   2  10   6      167.68      171.93      3.69 o 
   3  10   6      664.54      645.11     18.99 o 
   4  10   6        4.19        5.18      2.89 o 
   5  10   6       14.88       15.39      3.93 o 
   6  10   6        5.31        5.36      3.56 o 
  -6  11   6      177.02      167.86     16.09 o 
  -5  11   6       75.57       68.83     12.08 o 
  -4  11   6       47.58       56.58      9.29 o 
  -3  11   6       11.70        7.03      2.57 o 
  -2  11   6       83.89       81.29     11.29 o 
  -1  11   6       46.30       52.46      8.01 o 
   0  11   6       71.10       80.77      8.19 o 
   1  11   6      139.32      129.46      4.75 o 
   2  11   6       98.95       93.28      4.02 o 
   3  11   6      290.12      299.44      8.73 o 
   4  11   6       35.57       32.00      9.75 o 
   5  11   6       18.89       17.60      7.50 o 
   6  11   6        4.18        5.74      7.49 o 
  -6  12   6       10.83        9.59      4.16 o 
  -5  12   6       84.96       78.91     11.68 o 
  -4  12   6       78.43       77.35      8.87 o 
  -3  12   6       67.90       65.71     11.26 o 
  -2  12   6       21.78       21.93      4.26 o 
  -1  12   6      186.86      183.99      7.11 o 
   0  12   6      259.54      252.89      8.43 o 
   1  12   6      140.87      127.25      5.75 o 
   2  12   6      452.70      447.25     13.48 o 
   3  12   6       48.70       33.25      6.54 o 
   4  12   6       94.23       91.98     14.11 o 
   5  12   6       92.66      120.50      7.95 o 
   6  12   6       20.16       22.34      6.03 o 
  -6  13   6       49.88       39.40      7.77 o 
  -5  13   6       78.01       75.37     12.22 o 
  -4  13   6      160.70      149.98     20.50 o 
  -3  13   6       21.68       25.13      5.26 o 
  -2  13   6       82.05       86.27     11.31 o 
  -1  13   6      192.65      202.31     20.55 o 
   0  13   6       24.41       26.87      4.91 o 
   1  13   6      224.73      208.21     12.55 o 
   2  13   6       43.38       32.81      6.18 o 
   3  13   6      462.42      449.84     21.02 o 
   4  13   6       11.84        1.10      4.84 o 
   5  13   6       15.42       15.97     11.18 o 
   6  13   6      122.59      114.96     38.34 o 
  -6  14   6       67.22       69.25     11.14 o 
  -5  14   6       27.73       29.09      5.78 o 
  -4  14   6      107.99      123.80     14.61 o 
  -3  14   6       42.45       48.05      7.62 o 
  -2  14   6      131.77      150.90      9.42 o 
  -1  14   6       60.75       59.71      9.73 o 
   0  14   6       32.09       35.93      6.22 o 
   1  14   6      268.17      248.46      6.68 o 
   2  14   6       89.42       67.92      8.88 o 
   3  14   6       45.85       53.32      9.60 o 
   4  14   6        7.31        4.48      4.61 o 
   5  14   6       17.81       16.08     10.76 o 
   6  14   6        9.86       12.52      9.19 o 
  -5  15   6       72.29       59.69     10.20 o 
  -4  15   6       23.18       20.76      6.07 o 
  -3  15   6        8.51        6.66      2.71 o 
  -2  15   6       29.23       28.04      4.99 o 
  -1  15   6       49.00       45.21      7.02 o 
   0  15   6       23.69       21.09      3.55 o 
   1  15   6       61.22       43.48      8.37 o 
   2  15   6      148.73      165.14      9.57 o 
   3  15   6       76.40       62.85     12.98 o 
   4  15   6       20.32       17.73      7.25 o 
   5  15   6       76.87       81.60     22.02 o 
  -5  16   6       17.85       15.38      4.28 o 
  -4  16   6       69.10       65.01     12.34 o 
  -3  16   6      123.63      128.81     17.31 o 
  -2  16   6       39.17       44.95      7.86 o 
  -1  16   6        8.21       12.02      2.59 o 
   0  16   6       28.73       29.25      5.87 o 
   1  16   6      118.06      135.21     13.55 o 
   2  16   6      110.41      117.10     12.22 o 
   3  16   6       81.90       78.76     13.28 o 
   4  16   6       26.90       21.97      6.70 o 
   5  16   6       89.41      108.31     27.44 o 
  -5  17   6       24.32       18.67      5.57 o 
  -4  17   6      108.83      103.90     15.29 o 
  -3  17   6       30.27       33.40      5.59 o 
  -2  17   6       94.06       98.63     13.61 o 
  -1  17   6       40.52       39.52      6.24 o 
   0  17   6        0.08        4.16      2.12 o 
   1  17   6       41.20       38.13      7.76 o 
   2  17   6      103.39       87.36     14.15 o 
   3  17   6        1.41        0.37      1.97 o 
   4  17   6        8.17       13.30      8.69 o 
   5  17   6       40.00       49.60     12.94 o 
  -5  18   6       52.18       48.58     10.83 o 
  -4  18   6      174.13      153.38     20.23 o 
  -3  18   6       66.56       64.65     12.35 o 
  -2  18   6      137.29      143.83     16.59 o 
  -1  18   6      116.94      128.43     15.28 o 
   0  18   6      159.38      154.53     20.18 o 
   1  18   6       28.10       28.40      5.75 o 
   2  18   6        9.05        9.27      4.53 o 
   3  18   6       25.16       34.38      8.41 o 
   4  18   6       33.11       37.50      8.62 o 
  -4  19   6       44.70       31.64      5.79 o 
  -3  19   6      269.04      290.71     12.01 o 
  -2  19   6       24.98       23.26      4.71 o 
  -1  19   6      113.61      116.57     16.55 o 
   0  19   6       81.41       66.28      8.93 o 
   1  19   6       92.72       96.07     13.44 o 
   2  19   6       43.51       39.01     10.50 o 
   3  19   6       85.91       75.38     11.23 o 
   4  19   6       12.11       18.38      8.96 o 
  -4  20   6       37.98       30.82      8.80 o 
  -3  20   6        9.55       10.05      3.41 o 
  -2  20   6       31.33       32.04      6.20 o 
  -1  20   6      104.14      129.65     11.28 o 
   0  20   6       15.68       16.66      3.53 o 
   1  20   6       72.33       60.95     12.19 o 
   2  20   6       22.20       29.84      7.13 o 
   3  20   6      183.18      208.82     38.65 o 
   4  20   6        2.79        3.54      3.64 o 
  -3  21   6      205.72      207.81     10.03 o 
  -2  21   6       25.18       24.92      4.03 o 
  -1  21   6      104.00      100.47     17.41 o 
   0  21   6       36.67       27.04      5.89 o 
   1  21   6       82.55       96.96     16.30 o 
   2  21   6       26.14       26.06      7.36 o 
   3  21   6       30.94       32.87      8.61 o 
  -3  22   6       48.32       35.31     10.12 o 
  -2  22   6       32.05       22.11      4.84 o 
  -1  22   6       43.30       43.32      8.29 o 
   0  22   6        2.33        5.56      2.36 o 
   1  22   6       70.74       54.86     12.22 o 
   2  22   6        9.74       13.24      5.21 o 
   3  22   6       64.20       88.33     25.85 o 
  -2  23   6       30.67       41.50      8.93 o 
  -1  23   6       69.42       58.77     10.61 o 
   0  23   6       67.55       71.02     14.53 o 
   1  23   6       15.74       16.82      4.72 o 
   2  23   6      106.75       97.26     21.34 o 
  -1  24   6       31.56       31.71      8.17 o 
   0  24   6       64.22       56.32     13.78 o 
  -6   0   7       78.63       45.73     11.73 o 
  -5   0   7       73.21       58.19     11.88 o 
  -4   0   7        1.10        1.63      1.86 o 
  -3   0   7      644.13      731.80     28.45 o 
  -2   0   7       20.07       21.06      3.89 o 
  -1   0   7      178.56      182.04     13.56 o 
   0   0   7        3.86        5.57      2.90 o 
   1   0   7       43.06       42.77      7.29 o 
   2   0   7      156.00      165.82      9.09 o 
   3   0   7       99.69       93.99     20.92 o 
   4   0   7        9.97       20.16     10.00 o 
   5   0   7       11.92        4.84      4.92 o 
   6   0   7       73.17       74.42     24.20 o 
  -6   1   7       26.57       19.76      4.29 o 
  -5   1   7       25.82       21.30      5.28 o 
  -4   1   7       13.40       16.17      2.58 o 
  -3   1   7      136.66      149.21     10.06 o 
  -2   1   7       36.83       33.65      5.21 o 
  -1   1   7     1165.14     1253.76     11.51 o 
   0   1   7       20.59       20.01      3.19 o 
   1   1   7      473.65      489.09      6.10 o 
   2   1   7       20.49       27.81      5.40 o 
   3   1   7      126.51      133.76      8.52 o 
   4   1   7       63.51       56.39      9.87 o 
   5   1   7       27.80       26.76      8.51 o 
   6   1   7       55.26       42.98     13.55 o 
  -6   2   7       65.91       54.50     10.13 o 
  -5   2   7        9.95       12.02      2.93 o 
  -4   2   7        2.08        2.78      1.75 o 
  -3   2   7      167.52      178.98     11.99 o 
  -2   2   7       90.32       87.68      7.39 o 
  -1   2   7      179.18      182.02     11.45 o 
   0   2   7       71.94       69.42      6.18 o 
   1   2   7       61.95       57.67      5.23 o 
   2   2   7       76.49       78.43     12.89 o 
   3   2   7       60.92       62.40     15.05 o 
   4   2   7       24.43       22.46      6.10 o 
   5   2   7       30.21       29.59      6.59 o 
   6   2   7        4.91        6.67      3.78 o 
  -6   3   7       25.56       24.24      6.36 o 
  -5   3   7       27.98       24.77      5.19 o 
  -4   3   7       10.34       11.29      2.93 o 
  -3   3   7      155.26      156.70      8.30 o 
  -2   3   7       43.34       40.79      5.24 o 
  -1   3   7      713.88      737.65      8.62 o 
   0   3   7      314.42      318.87      6.12 o 
   1   3   7      430.49      430.48      5.78 o 
   2   3   7        8.58        8.74      2.08 o 
   3   3   7      180.17      206.80     11.75 o 
   4   3   7       89.52       83.87     13.13 o 
   5   3   7       28.75       22.62      7.75 o 
   6   3   7        5.37        7.09      3.88 o 
  -6   4   7       18.27       11.87      3.37 o 
  -5   4   7       33.50       31.48      5.37 o 
  -4   4   7      130.11      137.57      6.87 o 
  -3   4   7      140.48      157.02     12.81 o 
  -2   4   7      221.53      233.93      6.55 o 
  -1   4   7      374.33      387.51     10.59 o 
   0   4   7       90.63       88.73      7.78 o 
   1   4   7      173.92      175.01      5.40 o 
   2   4   7      202.55      212.92     16.17 o 
   3   4   7       63.66       77.44     15.11 o 
   4   4   7       31.79       24.93      6.71 o 
   5   4   7       12.91       11.97      5.00 o 
   6   4   7        9.97       10.83      4.41 o 
  -6   5   7       73.52       61.60     11.85 o 
  -5   5   7      111.23      117.89     14.96 o 
  -4   5   7        7.97        6.27      2.02 o 
  -3   5   7       54.99       51.13      6.79 o 
  -2   5   7       58.36       61.99      7.86 o 
  -1   5   7       29.69       28.08      4.36 o 
   0   5   7      139.34      138.11      6.87 o 
   1   5   7        7.00        7.01      1.68 o 
   2   5   7       48.94       48.93      9.20 o 
   3   5   7      111.35      132.34     22.99 o 
   4   5   7       59.91       59.78     12.33 o 
   5   5   7       27.73       19.67      4.85 o 
   6   5   7       36.51       19.82      8.09 o 
  -6   6   7        0.92        4.87      3.07 o 
  -5   6   7       64.89       60.71     11.26 o 
  -4   6   7        1.82        3.45      2.21 o 
  -3   6   7       35.53       33.19      6.80 o 
  -2   6   7       34.08       34.60      5.95 o 
  -1   6   7       88.16       79.96      7.84 o 
   0   6   7       14.17       13.66      2.54 o 
   1   6   7       55.62       52.83      5.99 o 
   2   6   7      184.45      190.92      6.66 o 
   3   6   7      143.14      153.37     23.56 o 
   4   6   7        3.24        3.43      1.77 o 
   5   6   7       15.57       16.98      4.03 o 
   6   6   7        8.52       14.17      4.89 o 
  -6   7   7       62.53       49.22     11.92 o 
  -5   7   7       47.74       50.52      7.78 o 
  -4   7   7        6.44        8.04      2.89 o 
  -3   7   7        0.34        2.68      2.14 o 
  -2   7   7       22.13       21.59      3.59 o 
  -1   7   7       12.52        9.13      2.23 o 
   0   7   7       33.88       38.87      6.81 o 
   1   7   7       11.50        8.85      2.05 o 
   2   7   7       76.29       74.65     12.50 o 
   3   7   7      101.59       79.05     17.05 o 
   4   7   7       91.65       94.66     22.89 o 
   5   7   7      109.09      120.52      8.53 o 
   6   7   7        1.59        2.07      2.35 o 
  -6   8   7        1.97        2.81      2.13 o 
  -5   8   7      113.71      109.76     14.14 o 
  -4   8   7       51.64       42.78      7.11 o 
  -3   8   7       34.01       31.22      6.34 o 
  -2   8   7       26.83       27.89      5.00 o 
  -1   8   7       24.40       21.12      4.21 o 
   0   8   7       74.80       67.49     10.42 o 
   1   8   7       12.40       15.21      2.99 o 
   2   8   7       70.50       78.64      5.04 o 
   3   8   7      183.89      174.86      9.82 o 
   4   8   7       44.54       33.54     10.24 o 
   5   8   7       64.19       57.48     11.02 o 
   6   8   7       14.25        9.90      3.71 o 
  -6   9   7        6.76        4.97      2.40 o 
  -5   9   7       34.73       28.79      5.47 o 
  -4   9   7       15.59       13.40      4.45 o 
  -3   9   7       16.67       13.00      3.55 o 
  -2   9   7        1.34        2.61      1.85 o 
  -1   9   7       53.54       58.97     10.01 o 
   0   9   7       18.30       15.90      3.86 o 
   1   9   7      314.20      308.68      9.40 o 
   2   9   7       54.17       58.24     15.48 o 
   3   9   7      106.80      106.98     28.13 o 
   4   9   7      156.05      157.11      8.38 o 
   5   9   7       23.60       21.63      6.63 o 
  -5  10   7       64.93       53.93     11.17 o 
  -4  10   7       23.24       15.24      4.31 o 
  -3  10   7        9.00        9.42      2.76 o 
  -2  10   7       29.07       28.03      5.05 o 
  -1  10   7      132.40      147.77     16.04 o 
   0  10   7      296.62      281.51      6.72 o 
   1  10   7        7.27        3.77      2.15 o 
   2  10   7      216.01      220.03     32.71 o 
   3  10   7      246.41      313.54     15.66 o 
   4  10   7        5.45        6.00      3.22 o 
   5  10   7       45.83       54.94     15.11 o 
  -5  11   7       10.31        6.49      2.37 o 
  -4  11   7       79.60       71.99     11.84 o 
  -3  11   7        4.77        4.89      1.82 o 
  -2  11   7      118.73      111.26     13.09 o 
  -1  11   7       43.34       33.28      5.24 o 
   0  11   7       92.56       81.11     11.93 o 
   1  11   7      117.30      104.05     14.00 o 
   2  11   7      123.30      154.51     11.37 o 
   3  11   7      326.52      386.58     17.49 o 
   4  11   7       80.25       74.87     19.82 o 
   5  11   7        0.49        1.89      2.51 o 
  -5  12   7        5.14        3.99      2.17 o 
  -4  12   7       50.22       41.17      9.04 o 
  -3  12   7      112.28      108.76     13.83 o 
  -2  12   7       12.31       13.79      2.92 o 
  -1  12   7      150.13      145.60      8.15 o 
   0  12   7       17.86       14.06      3.22 o 
   1  12   7       69.19       51.07     12.79 o 
   2  12   7      172.98      179.86     43.45 o 
   3  12   7       26.72       23.07      7.91 o 
   4  12   7       13.33       14.27      7.18 o 
   5  12   7        7.96        8.01      7.31 o 
  -5  13   7        5.81        6.46      3.32 o 
  -4  13   7        9.36       12.37      3.89 o 
  -3  13   7       44.63       34.33      6.49 o 
  -2  13   7       74.49       75.91     12.25 o 
  -1  13   7      313.39      313.90     11.32 o 
   0  13   7       85.12       74.51     13.25 o 
   1  13   7       10.27        6.26      3.67 o 
   2  13   7       90.18       71.78     17.81 o 
   3  13   7       99.19       76.60     20.56 o 
   4  13   7       13.89       23.75      9.32 o 
   5  13   7        2.03        2.41      3.54 o 
  -5  14   7        5.62        5.80      2.72 o 
  -4  14   7       25.98       22.45      5.74 o 
  -3  14   7      128.49      112.32     14.37 o 
  -2  14   7       28.08       31.58      5.55 o 
  -1  14   7       38.11       38.04      6.98 o 
   0  14   7        5.82        2.72      1.45 o 
   1  14   7       37.89       37.47      7.15 o 
   2  14   7       77.05       60.15     13.49 o 
   3  14   7        1.70        3.93      3.98 o 
   4  14   7       33.76       36.77     13.88 o 
  -4  15   7       89.16       78.78     16.36 o 
  -3  15   7       45.35       43.91      9.03 o 
  -2  15   7       58.71       55.64      8.12 o 
  -1  15   7      127.39      117.27     15.18 o 
   0  15   7      110.06      104.31     14.49 o 
   1  15   7        7.07        3.47      2.26 o 
   2  15   7        5.27        6.15      6.02 o 
   3  15   7      143.88      132.38     34.62 o 
   4  15   7       42.44       42.45     12.41 o 
  -4  16   7        7.23        4.67      2.83 o 
  -3  16   7      102.10       92.59     14.89 o 
  -2  16   7        8.82        8.39      3.37 o 
  -1  16   7       33.00       33.78      6.43 o 
   0  16   7       78.07       73.93     11.19 o 
   1  16   7       22.11       20.76      6.15 o 
   2  16   7       27.20       26.16     12.88 o 
   3  16   7        5.30        4.53      4.14 o 
   4  16   7       11.31       11.29      7.41 o 
  -4  17   7       93.48       90.30     13.06 o 
  -3  17   7       75.21       59.59     12.21 o 
  -2  17   7       17.55       16.76      5.94 o 
  -1  17   7        7.66        5.67      2.60 o 
   0  17   7       96.82       85.49     10.74 o 
   1  17   7       13.30        6.77      4.03 o 
   2  17   7       12.80        9.95      5.29 o 
   3  17   7       93.40      102.26     35.38 o 
  -3  18   7      139.38      116.35     19.26 o 
  -2  18   7      113.31       86.89     18.18 o 
  -1  18   7        6.34        5.50      2.30 o 
   0  18   7       28.42       30.29      6.10 o 
   1  18   7       83.88       76.33     16.67 o 
   2  18   7       23.53       25.45      9.03 o 
   3  18   7       37.53       40.01     15.82 o 
  -3  19   7      154.42      164.93     12.14 o 
  -2  19   7       13.30       12.43      5.15 o 
  -1  19   7      103.85       90.76     14.71 o 
   0  19   7       49.76       41.60      8.24 o 
   1  19   7      184.09      225.65     12.22 o 
   2  19   7        5.35        1.18      1.78 o 
  -2  20   7      151.34      160.72     18.98 o 
  -1  20   7       66.28       76.61     14.98 o 
   0  20   7      146.91      164.50     11.86 o 
   1  20   7       12.10       10.53      4.14 o 
   2  20   7        5.30        5.89      5.74 o 
   0  21   7        4.23        4.37      1.99 o 
  -5   0   8       42.16       35.09     12.94 o 
  -4   0   8      302.24      282.12     10.53 o 
  -3   0   8       11.34        4.99      3.50 o 
  -2   0   8        0.48        2.78      2.27 o 
  -1   0   8      131.32      119.86     16.68 o 
   0   0   8       45.58       33.47      7.21 o 
   1   0   8       13.13       15.61      6.99 o 
   2   0   8        0.41        1.05      3.01 o 
   3   0   8       29.13       32.18      9.87 o 
   4   0   8       91.89       87.44     22.91 o 
   5   0   8       99.17       87.20     38.60 o 
  -5   1   8       43.93       36.99      8.06 o 
  -4   1   8       35.85       33.41      5.84 o 
  -3   1   8       82.07       59.37     10.06 o 
  -2   1   8      107.49       90.05      9.74 o 
  -1   1   8       75.33       63.13      8.06 o 
   0   1   8      273.76      284.88     10.53 o 
   1   1   8      221.92      225.45      8.62 o 
   2   1   8       23.87       25.37      7.11 o 
   3   1   8        2.63        5.73      2.62 o 
   4   1   8       88.52       72.91     18.56 o 
   5   1   8      121.07      123.63     28.80 o 
  -5   2   8      135.40      109.56     17.27 o 
  -4   2   8      105.04       80.95     10.77 o 
  -3   2   8     1733.32     1822.95     36.25 o 
  -2   2   8       21.54       20.64      3.54 o 
  -1   2   8       46.52       40.54      5.87 o 
   0   2   8       14.32       11.32      2.96 o 
   1   2   8      194.41      198.19      9.48 o 
   2   2   8        5.79        8.55      3.23 o 
   3   2   8       16.24       14.22      5.07 o 
   4   2   8       91.66       72.50     16.98 o 
   5   2   8        0.53        3.03      2.01 o 
  -5   3   8      216.93      243.01     17.69 o 
  -4   3   8      104.29       80.66     11.85 o 
  -3   3   8      455.18      465.08     19.66 o 
  -2   3   8        1.55        4.46      1.93 o 
  -1   3   8        7.28        8.36      2.54 o 
   0   3   8       38.22       31.43      4.82 o 
   1   3   8       55.52       44.81     10.03 o 
   2   3   8       17.07       14.65      4.39 o 
   3   3   8        3.63        3.62      2.08 o 
   4   3   8       43.43       29.47      8.34 o 
   5   3   8       68.91       58.54     16.44 o 
  -5   4   8       82.44       73.36     14.83 o 
  -4   4   8      179.07      197.31     18.02 o 
  -3   4   8       43.51       47.57      8.70 o 
  -2   4   8      206.00      214.46     19.29 o 
  -1   4   8       35.26       32.25      5.63 o 
   0   4   8       40.22       26.42      7.63 o 
   1   4   8       55.97       65.74     11.16 o 
   2   4   8       29.56       20.75      5.76 o 
   3   4   8        0.72        2.71      3.22 o 
   4   4   8       28.20       23.32      6.81 o 
   5   4   8       67.07       47.64     13.41 o 
  -5   5   8      142.38      118.31     21.56 o 
  -4   5   8      111.44       85.77     15.52 o 
  -3   5   8      127.12      132.94      9.12 o 
  -2   5   8       84.76       80.85     14.60 o 
  -1   5   8       17.81       13.47      3.05 o 
   0   5   8       18.00       15.76      4.18 o 
   1   5   8       17.39       26.58     10.79 o 
   2   5   8       16.82       14.75      5.01 o 
   3   5   8       78.61       64.15     15.27 o 
   4   5   8       94.64       84.88     19.66 o 
  -5   6   8       71.01       58.44     13.60 o 
  -4   6   8       82.57       65.79     12.19 o 
  -3   6   8       62.45       47.27      9.50 o 
  -2   6   8        0.78        1.30      1.74 o 
  -1   6   8       17.71       17.42      3.78 o 
   0   6   8       10.22       13.27      3.63 o 
   1   6   8       18.10       22.13      6.89 o 
   2   6   8      140.68      152.18     31.32 o 
   3   6   8      257.96      256.51     55.07 o 
   4   6   8      106.70      108.08     31.29 o 
  -4   7   8        0.46        4.52      2.90 o 
  -3   7   8       57.19       44.15      8.56 o 
  -2   7   8        8.55        7.38      2.01 o 
  -1   7   8       65.50       57.39     10.01 o 
   0   7   8       10.18        9.79      2.88 o 
   1   7   8        7.60       11.86      4.79 o 
   2   7   8      195.66      227.31     13.36 o 
   3   7   8       21.35        9.32      4.53 o 
   4   7   8       52.79       37.29     19.67 o 
  -4   8   8       28.43       27.14      5.10 o 
  -3   8   8       59.00       45.43     10.47 o 
  -2   8   8       16.64       10.69      3.43 o 
  -1   8   8      143.74      118.75     13.33 o 
   0   8   8       28.62       25.82      6.95 o 
   1   8   8       25.16       17.89      6.39 o 
   2   8   8       33.17       32.60      9.48 o 
   3   8   8      232.55      242.94     42.53 o 
   4   8   8       88.07       86.58     29.72 o 
  -4   9   8       29.76       21.82      5.93 o 
  -3   9   8       20.57       20.26      5.13 o 
  -2   9   8       62.87       45.34      9.33 o 
  -1   9   8       99.78       89.20     14.42 o 
   0   9   8        7.40        8.39      2.78 o 
   1   9   8      132.19      134.73     33.36 o 
   2   9   8      240.75      233.49     43.60 o 
   3   9   8      275.92      323.21     16.97 o 
   4   9   8       14.24       17.89      8.67 o 
  -4  10   8       40.62       30.82      8.21 o 
  -3  10   8        0.73        4.01      2.45 o 
  -2  10   8       99.91       87.66     12.50 o 
  -1  10   8       56.64       48.05      9.23 o 
   0  10   8       61.80       49.64     12.27 o 
   1  10   8       75.69       69.97     20.45 o 
   2  10   8       27.56       28.65      8.43 o 
   3  10   8       44.15       37.50     13.80 o 
   4  10   8       40.21       17.02      8.17 o 
  -4  11   8        5.80        4.53      2.47 o 
  -3  11   8        2.96        5.57      2.99 o 
  -2  11   8       15.43       15.22      3.56 o 
  -1  11   8       37.78       31.19      6.27 o 
   0  11   8       10.51       10.83      4.75 o 
   1  11   8       11.38        6.91      3.38 o 
   2  11   8      134.67      148.61     33.94 o 
   3  11   8        4.34        4.69      6.02 o 
  -3  12   8       43.22       29.35      6.57 o 
  -2  12   8       72.63       49.83      9.69 o 
  -1  12   8       33.30       23.31      4.60 o 
   0  12   8       32.56       24.58      6.07 o 
   1  12   8       82.44       84.80     25.56 o 
   2  12   8       88.08       64.24     15.79 o 
   3  12   8       15.43        6.83      4.61 o 
  -3  13   8       21.56       17.14      4.06 o 
  -2  13   8       19.61       11.17      3.12 o 
  -1  13   8       12.68        7.88      2.21 o 
   0  13   8        3.99        2.98      1.65 o 
   1  13   8       33.35       27.29      9.24 o 
   2  13   8       21.98       16.13      5.63 o 
   3  13   8       28.56       22.50      7.99 o 
  -3  14   8      163.05      124.95     20.84 o 
  -2  14   8       11.92        7.34      2.62 o 
  -1  14   8       41.21       31.70      6.37 o 
   0  14   8       52.47       41.66     11.24 o 
   1  14   8       29.87       32.81     14.25 o 
   2  14   8      158.94      141.10     38.65 o 
  -2  15   8       23.35       19.86      4.92 o 
  -1  15   8       26.35       20.34      4.74 o 
   0  15   8        3.87        2.53      1.51 o 
   1  15   8       32.16       25.01      7.57 o 
   2  15   8       42.36       23.88     13.67 o 
  -1  16   8        4.99        4.22      1.94 o 
   0  16   8       43.70       31.52     11.99 o 
   1  16   8       15.57       11.02      5.94 o 
   0  17   8       15.22       18.05      7.67 o 
  -3   0   9        0.03        4.32      4.09 o 
  -2   0   9       11.04       11.37      4.61 o 
   1   0   9        6.95        5.50      3.67 o 
   2   0   9       31.83       22.99     10.63 o 
   3   0   9       15.77       13.38      4.90 o 
  -3   1   9       43.48       29.57      8.48 o 
  -2   1   9        8.55        7.40      3.68 o 
   0   1   9       43.93       27.65     11.76 o 
   1   1   9       15.03       12.96      5.79 o 
   2   1   9      125.87      140.08     21.62 o 
   3   1   9      116.03      145.14     27.27 o 
  -3   2   9       12.97        6.61      3.22 o 
  -2   2   9       22.93       15.50      3.84 o 
  -1   2   9       70.86       47.69     15.92 o 
   0   2   9       59.04       29.70     17.00 o 
   1   2   9        1.06        3.12      3.48 o 
   2   2   9       15.68       23.70      7.25 o 
   3   2   9       73.75       64.11     29.83 o 
  -3   3   9       12.13        8.32      3.43 o 
  -2   3   9        0.41        2.58      1.46 o 
  -1   3   9       28.32       12.28      8.85 o 
   0   3   9       95.89       71.96     30.72 o 
   1   3   9       67.47       86.50     18.04 o 
   2   3   9      122.01      103.15     29.62 o 
   3   3   9       79.70       62.93     28.88 o 
  -3   4   9        6.88        9.36      2.91 o 
  -2   4   9       24.19       16.52      3.74 o 
  -1   4   9       12.04        9.69      6.57 o 
   0   4   9       64.72       51.12     16.97 o 
   1   4   9       32.99       37.55     14.85 o 
   2   4   9      100.41      104.59     37.32 o 
  -3   5   9        1.50        2.63      2.08 o 
  -2   5   9       21.04       18.80      4.31 o 
  -1   5   9        8.69        6.42      5.34 o 
   0   5   9       74.36       71.86     17.05 o 
   1   5   9       47.07       56.46     21.45 o 
   2   5   9       10.36        9.72      6.23 o 
  -2   6   9       20.95       16.45      5.48 o 
  -1   6   9        0.08        4.22      2.80 o 
   0   6   9       51.33       38.26     19.95 o 
   1   6   9       51.22       47.79     12.70 o 
  -2   7   9       35.91       27.58      6.88 o 
  -1   7   9       94.52       74.74     30.22 o 
   0   7   9        9.70       17.78      6.86 o 
   1   7   9       10.14        8.22      3.61 o 
   2   7   9      164.95      160.82     37.84 o 
  -2   8   9       13.61       11.22      2.89 o 
  -1   8   9        1.45        1.75      1.91 o 
   0   8   9       29.11       25.64      7.57 o 
   1   8   9      112.50      105.85     27.39 o 
   2   8   9       67.00       51.75     24.72 o 
  -1   9   9       50.99       38.71     10.47 o 
   0   9   9       24.65       25.14      7.75 o 
   1   9   9       32.22       24.35     10.61 o 
  -1  10   9       11.36        8.64      6.15 o 
   0  10   9       64.64       51.22     17.02 o 
   1  10   9      101.58       66.80     22.65 o 
                                                 
